# Supplementary material for: Profiling expression of coding genes, long noncoding RNA, and circular RNA in lung adenocarcinoma by ribosomal RNA‐depleted RNA sequencing
Source: FEBS Open Bio. 2018 Feb 21;8(4):544–55. doi: 10.1002/2211-5463.12397 (PMC5881538; doi:10.1002/2211-5463.12397)
Supplement: Supplementary file 4 — Table S1. Clinical characteristics of LUAD patients and RNA‐seq sample ID. [file FEB4-8-544-s004.xlsx]

## Sheet: 工作表1
Supplementary Table 1. Clinical characteristics of LUAD patients and RNA-seq sample ID
Patient ID	Age	Gender	tumor size	Histology	Differentiation (I-V)	lymph node metastasis	RNA-seq sample ID
patient 1	59	female	2.5cm	lung adenocarcinoma	III	negative	LT1/LN1
patient 2	59	female	3cm	lung adenocarcinoma	III	negative
patient 3	56	male	1.5cm	lung adenocarcinoma	IV	negative
patient 4	49	female	1.5cm	lung adenocarcinoma	IV	negative	LT2/LN2
patient 5	61	female	1cm	lung adenocarcinoma	IV	negative
patient 6	73	male	2.5cm	lung adenocarcinoma	II	negative
patient 7	68	female	4cm	lung adenocarcinoma	II	negative	LT3/LN3
patient 8	57	female	1cm	lung adenocarcinoma	II	negative
patient 9	56	male	1.5cm	lung adenocarcinoma	II	negative
