# Supplementary material for: Profiling expression of coding genes, long noncoding RNA, and circular RNA in lung adenocarcinoma by ribosomal RNA‐depleted RNA sequencing
Source: FEBS Open Bio. 2018 Feb 21;8(4):544–55. doi: 10.1002/2211-5463.12397 (PMC5881538; doi:10.1002/2211-5463.12397)
Supplement: Supplementary file 5 — Table S2. Primers used in this study. [file FEB4-8-544-s005.xlsx]

## Sheet: 工作表1
Supplementary Table 2. Primers used in this study
Name	Forward Primer (5'-3')	Reverse Primer (5'-3')
B-actin	GAAATCGTGCGTGACATTAA	AAGGAAGGCTGGAAGAGTG
circATXN7	CCTAGGGACAGAATTGGACGA	GCCCGCTCCGACATTCTT
circXPO1	TGTGATAAAAACAAGGTGGAAGATT	GACTCTTGTCCAAGCATCAGGA
circSCAP	TGTGGGACTCTGCACACTCTT	GGGAAACACTGAGGACTTCACA
circRARS	TCATCGCTCACCTGCAAGAC	ACCGGTCAATTTCAGCAGTCA
