# Supplementary material for: Profiling expression of coding genes, long noncoding RNA, and circular RNA in lung adenocarcinoma by ribosomal RNA‐depleted RNA sequencing
Source: FEBS Open Bio. 2018 Feb 21;8(4):544–55. doi: 10.1002/2211-5463.12397 (PMC5881538; doi:10.1002/2211-5463.12397)
Supplement: Supplementary file 6 — Table S3. Differentially expressed lncRNAs in LUAD. [file FEB4-8-544-s006.xlsx]

## Sheet: 工作表1
Supplementary Table S3. Differentially expressed lncRNAs in lung adenocarcinoma
AccID	Length	Description	GeneType	FoldChange	Log2FC	P-Value	FDR	Style	Chr	Start	End	Strand
ABCC13	2839	Putative ATP-binding cassette sub-family C member 13	miscRNA	0	-20	9.18989e-05	0.00388384	down	chr21	15646120	15673707	+
ABCC13	826	Putative ATP-binding cassette sub-family C member 13	miscRNA	0	-20	9.18989e-05	0.00388384	down	chr21	15646120	15673707	+
ADAMTS9-AS2	2228	ADAMTS9 antisense RNA 2	miscRNA	0.30593	-1.70873	0.000535908	0.0157961	down	chr3	64670546	64997143	+
AFAP1-AS1	6795	AFAP1 antisense RNA 1	antisense_RNA	381.074	8.57393	4.90846e-23	7.91391e-19	up	chr4	7755817	7780655	+
ALG1L3P	7969	asparagine-linked glycosylation 1-like 3, pseudogene	ncRNA	32.2311	5.01038	0.000190459	0.00699493	up	chr4	9704468	9712436	-
ANKRD20A14P	3847	ankyrin repeat domain 20 family, member A14, pseudogene	ncRNA	0.147321	-2.76297	0.00081589	0.0219976	down	chr1	142823386	142827232	+
ANKRD20A15P	3855	ankyrin repeat domain 20 family, member A15, pseudogene	ncRNA	0.093624	-3.41698	5.38676e-06	0.000382602	down	chr1	143375107	143378961	+
ANKRD20A16P	3849	ankyrin repeat domain 20 family, member A16, pseudogene	ncRNA	0.135482	-2.88383	0.000936163	0.0244038	down	chr21	9765961	9769809	+
ANKRD20A17P	3878	ankyrin repeat domain 20 family, member A17, pseudogene	ncRNA	0.129104	-2.9534	0.000503234	0.0149698	down	chr4	49504165	49508042	-
AOC4P	2073	amine oxidase, copper containing 4, pseudogene	miscRNA	0.189392	-2.40055	1.59307e-05	0.000965601	down	chr17	41019162	41021234	+
BANCR	675	BRAF-activated non-protein coding RNA	miscRNA	0.0446573	-4.48496	0.000153583	0.00583325	down	chr9	71911597	71921972	-
BLACAT1	2616	bladder cancer associated transcript 1 (non-protein coding)	miscRNA	15.4315	3.94781	5.33069e-12	3.24327e-09	up	chr1	205404014	205425214	-
C1orf140	4492	uncharacterized LOC400804	miscRNA	0.0144901	-6.10879	8.76836e-05	0.00373014	down	chr1	221503270	221509638	-
C1QTNF1-AS1	966	C1QTNF1 antisense RNA 1	miscRNA	0.0123703	-6.33698	2.41477e-05	0.00134717	down	chr17	77015291	77023737	-
C1QTNF1-AS1	919	C1QTNF1 antisense RNA 1	miscRNA	0.0123703	-6.33698	2.41477e-05	0.00134717	down	chr17	77015291	77023737	-
C21orf128	2141	chromosome 21 open reading frame 128	miscRNA	0.0806213	-3.63269	4.52709e-08	7.68318e-06	down	chr21	43522244	43528644	-
C22orf34	2533	chromosome 22 open reading frame 34	miscRNA	0.320372	-1.64218	0.000819988	0.0220712	down	chr22	50013290	50051190	-
C22orf34	1469	chromosome 22 open reading frame 34	miscRNA	0.320372	-1.64218	0.000819988	0.0220712	down	chr22	50013290	50051190	-
C4BPAP2	3405	complement component 4 binding protein, alpha pseudogene 2	ncRNA	Inf	20	0.000679806	0.0190832	up	chr1	207399143	207402547	+
CCL15-CCL14	1471	CCL15-CCL14 readthrough (NMD candidate)	miscRNA	0.185474	-2.43071	9.6962e-07	9.30547e-05	down	chr17	34310692	34329084	-
CCL15-CCL14	1423	CCL15-CCL14 readthrough (NMD candidate)	miscRNA	0.185474	-2.43071	9.6962e-07	9.30547e-05	down	chr17	34310692	34329084	-
CES1P1	2259	Carboxylesterase 1A2	miscRNA	0.225643	-2.14788	0.000629422	0.0179932	down	chr16	55794511	55808838	+
CHIAP2	2803	chitinase, acidic pseudogene 2	miscRNA	0.0748014	-3.74079	1.93068e-06	0.000163833	down	chr1	111823146	111828730	+
CPP	2645	ceruloplasmin (ferroxidase) pseudogene	ncRNA	42.2718	5.40162	0.00134387	0.0321784	up	chr8	92169506	92172150	+
CRIP1P4	428	cysteine-rich protein 1 (intestinal) pseudogene 4	ncRNA	0.206028	-2.27909	6.52778e-05	0.00296055	down	chr22	25108198	25108625	+
DGCR5	3323	DiGeorge syndrome critical region gene 5 (non-protein coding)	miscRNA	7.28819	2.86556	0.00109111	0.0276604	up	chr22	18958011	18982142	+
DGCR5	3179	DiGeorge syndrome critical region gene 5 (non-protein coding)	miscRNA	7.28819	2.86556	0.00109111	0.0276604	up	chr22	18958011	18982142	+
DLEU7-AS1	1807	DLEU7 antisense RNA 1	miscRNA	11.704	3.54893	0.000982862	0.025477	up	chr13	51381991	51424041	+
ECEL1P2	1295	endothelin converting enzyme-like 1, pseudogene 2	miscRNA	0.237486	-2.07409	3.66816e-05	0.0018805	down	chr2	233250460	233251754	-
ELK2AP	792	ELK2A, member of ETS oncogene family, pseudogene	miscRNA	4.34828	2.12045	8.18204e-06	0.000540652	up	chr14	106135914	106139144	-
ESPNP	2015	Putative uncharacterized protein	miscRNA	13.2544	3.7284	0.000346325	0.0112804	up	chr1	17017713	17046652	-
FABP5P7	645	fatty acid binding protein 5 pseudogene 7	ncRNA	0.275667	-1.859	0.000152353	0.00580019	down	chr11	59548580	59549224	-
FENDRR	3099	FOXF1 adjacent non-coding developmental regulatory RNA	miscRNA	0.0571308	-4.12959	3.12589e-16	1.11997e-12	down	chr16	86508131	86542466	-
FENDRR	2678	FOXF1 adjacent non-coding developmental regulatory RNA	miscRNA	0.0571308	-4.12959	3.12589e-16	1.11997e-12	down	chr16	86508131	86542466	-
FER1L4	6738	Fer-1-like protein 4	miscRNA	4.98964	2.31894	9.80746e-06	0.00063377	up	chr20	34146507	34195818	-
FEZF1-AS1	2653	FEZF1 antisense RNA 1	miscRNA	207.914	7.69984	1.33358e-06	0.000121476	up	chr7	121943712	121950131	+
FGF14-AS2	1128	FGF14 antisense RNA 2	miscRNA	0.213798	-2.22568	0.000557713	0.0163097	down	chr13	103046928	103048055	+
FLI1-AS1	1298	smooth muscle and endothelial cell enriched migration/differentiation-associated long non-coding RNA	miscRNA	0.158021	-2.66181	0.00065562	0.0184962	down	chr11	128561567	128565918	-
FLJ23867	2717	uncharacterized protein FLJ23867	miscRNA	3.12429	1.64353	0.000395149	0.0123588	up	chr1	180167144	180169860	+
FLJ34503	2006	uncharacterized FLJ34503	miscRNA	0.144009	-2.79576	7.6667e-05	0.00335441	down	chr6	114225551	114242806	+
GOT2P4	1531	glutamic-oxaloacetic transaminase 2 pseudogene 4	ncRNA	17.085	4.09466	0.000104992	0.00432939	up	chr12	16666274	16667804	+
HMGB3P6	601	high mobility group box 3 pseudogene 6	ncRNA	9.33261	3.22228	8.22247e-05	0.00354942	up	chr1	164326004	164326604	+
HOXB-AS3	10050	HOXB cluster antisense RNA 3	ncRNA	0.312939	-1.67605	0.00201777	0.0436678	down	chr17	46667823	46683776	+
HOXB-AS3	532	HOXB cluster antisense RNA 3	ncRNA	0.312939	-1.67605	0.00201777	0.0436678	down	chr17	46667823	46683776	+
HOXB-AS3	476	HOXB cluster antisense RNA 3	ncRNA	0.312939	-1.67605	0.00201777	0.0436678	down	chr17	46667823	46683776	+
HOXB-AS3	448	HOXB cluster antisense RNA 3	ncRNA	0.312939	-1.67605	0.00201777	0.0436678	down	chr17	46667823	46683776	+
HOXB-AS3	439	HOXB cluster antisense RNA 3	ncRNA	0.312939	-1.67605	0.00201777	0.0436678	down	chr17	46667823	46683776	+
HOXD-AS1	3806	HOXD cluster antisense RNA 1	miscRNA	3.25048	1.70065	0.000221488	0.00788312	up	chr2	177037923	177053686	-
HOXD-AS2	2862	HOXD cluster antisense RNA 2	miscRNA	13.1999	3.72245	0.00061711	0.0177198	up	chr2	176984724	177001826	-
HOXD-AS2	2258	HOXD cluster antisense RNA 2	miscRNA	13.1999	3.72245	0.00061711	0.0177198	up	chr2	176984724	177001826	-
HOXD-AS2	692	HOXD cluster antisense RNA 2	miscRNA	13.1999	3.72245	0.00061711	0.0177198	up	chr2	176984724	177001826	-
IGH	1293943	UGa8H	ncRNA	3.61758	1.85502	1.39008e-05	0.000855428	up	chr14	106032614	107288051	-
IGH	1255438	UGa8H	ncRNA	3.61758	1.85502	1.39008e-05	0.000855428	up	chr14	106032614	107288051	-
IGHV1OR15-2	404	immunoglobulin heavy variable 1/OR15-2 (pseudogene)	ncRNA	4.46079	2.1573	4.12236e-05	0.00204507	up	chr15	20178025	20178512	-
IGK	473563	immunoglobulin kappa locus	ncRNA	2.7319	1.4499	0.000479171	0.0143867	up	chr2	89156874	89630436	-
IGK	473563	immunoglobulin kappa locus	ncRNA	2.7319	1.4499	0.000479171	0.0143867	up	chr2	89890568	90274235	+
IGK	383668	immunoglobulin kappa locus	ncRNA	2.7319	1.4499	0.000479171	0.0143867	up	chr2	89156874	89630436	-
IGK	383668	immunoglobulin kappa locus	ncRNA	2.7319	1.4499	0.000479171	0.0143867	up	chr2	89890568	90274235	+
IMPA1P	22309	inositol(myo)-1(or 4)-monophosphatase 1 pseudogene	ncRNA	0.136176	-2.87645	0.00203998	0.0439247	down	chr8	82516796	82539104	-
INMT-FAM188B	3185	Protein INMT-FAM188B	miscRNA	0.210363	-2.24905	1.87966e-06	0.000160348	down	chr7	30791751	30932002	+
LINC00035	473	long intergenic non-protein coding RNA 35	miscRNA	3.3097	1.7267	0.00101363	0.0261485	up	chr7	73149399	73150330	+
LINC00035	386	long intergenic non-protein coding RNA 35	miscRNA	3.3097	1.7267	0.00101363	0.0261485	up	chr7	73149399	73150330	+
LINC00162	730	long intergenic non-protein coding RNA 162	miscRNA	0.0188089	-5.73244	0.000827938	0.0221374	down	chr21	46419126	46424642	-
LINC00312	2887	long intergenic non-protein coding RNA 312	miscRNA	0.20938	-2.2558	3.45928e-05	0.00179088	down	chr3	8613468	8616354	+
LINC00319	3004	long intergenic non-protein coding RNA 319	miscRNA	10.3715	3.37455	0.00016683	0.00626264	up	chr21	44869904	44873773	+
LINC00342	3128	long intergenic non-protein coding RNA 342	miscRNA	6.06236	2.59988	0.00101611	0.0261904	up	chr2	96472800	96492729	-
LINC00461	3561	long intergenic non-protein coding RNA 461	miscRNA	Inf	20	0.00224307	0.0470899	up	chr5	87836597	87980620	-
LINC00461	3359	long intergenic non-protein coding RNA 461	miscRNA	Inf	20	0.00224307	0.0470899	up	chr5	87836597	87980620	-
LINC00461	641	long intergenic non-protein coding RNA 461	miscRNA	Inf	20	0.00224307	0.0470899	up	chr5	87836597	87980620	-
LINC00472	6215	long intergenic non-protein coding RNA 472	miscRNA	0.14482	-2.78767	0.000104229	0.00431445	down	chr6	72120876	72130523	-
LINC00472	2933	long intergenic non-protein coding RNA 472	miscRNA	0.14482	-2.78767	0.000104229	0.00431445	down	chr6	72120876	72130523	-
LINC00551	1967	long intergenic non-protein coding RNA 551	miscRNA	0.115126	-3.11871	1.03776e-06	9.78465e-05	down	chr13	107270158	107284006	+
LINC00607	3690	long intergenic non-protein coding RNA 607	miscRNA	0.273121	-1.87239	0.000762291	0.0208489	down	chr2	216476286	216708259	-
LINC00607	2114	long intergenic non-protein coding RNA 607	miscRNA	0.273121	-1.87239	0.000762291	0.0208489	down	chr2	216476286	216708259	-
LINC00656	1911	long intergenic non-protein coding RNA 656	miscRNA	0.135803	-2.88042	0.00160629	0.0368919	down	chr20	23105705	23113273	-
LINC00842	2877	long intergenic non-protein coding RNA 842	miscRNA	0.0912479	-3.45406	6.28447e-09	1.36925e-06	down	chr10	47096454	47151400	-
LINC00842	2872	long intergenic non-protein coding RNA 842	miscRNA	0.0912479	-3.45406	6.28447e-09	1.36925e-06	down	chr10	47096454	47151400	-
LINC00883	3261	long intergenic non-protein coding RNA 883	miscRNA	0.253627	-1.97922	9.17612e-05	0.00388311	down	chr3	106959539	107045811	+
LINC00883	1149	long intergenic non-protein coding RNA 883	miscRNA	0.253627	-1.97922	9.17612e-05	0.00388311	down	chr3	106959539	107045811	+
LINC00936	2998	long intergenic non-protein coding RNA 936	miscRNA	0.219988	-2.1845	9.68172e-05	0.00406506	down	chr12	90102732	90105729	+
LINC00961	1546	long intergenic non-protein coding RNA 961	miscRNA	0.141042	-2.8258	7.22855e-08	1.09433e-05	down	chr9	35909480	35911617	+
LINC00968	2521	long intergenic non-protein coding RNA 968	miscRNA	0.150371	-2.73341	9.16648e-07	9.01166e-05	down	chr8	57430877	57472382	-
LINC00987	2469	long intergenic non-protein coding RNA 987	miscRNA	0.279101	-1.84114	0.000606504	0.0175245	down	chr12	9392599	9395645	+
LOC100128164	6031	four and a half LIM domains 1 pseudogene	miscRNA	0.134218	-2.89735	4.15944e-08	7.21104e-06	down	chr3	169661772	169684522	-
LOC100128164	1738	four and a half LIM domains 1 pseudogene	miscRNA	0.134218	-2.89735	4.15944e-08	7.21104e-06	down	chr3	169661772	169684522	-
LOC100128593	2702	uncharacterized LOC100128593	miscRNA	0.0675587	-3.88771	0.00161809	0.0370576	down	chr9	139640613	139644363	+
LOC100129434	2007		miscRNA	0.153249	-2.70605	6.60405e-06	0.000456859	down	chr2	56402302	56412048	-
LOC100130466	945	nuclear ubiquitous casein and cyclin-dependent kinase substrate 1-like	ncRNA	4.52036	2.17644	0.00082686	0.0221374	up	chr1	227597874	227611483	-
LOC100131825	3294	uncharacterized LOC100131825	miscRNA	0.164439	-2.60438	5.94181e-07	6.36543e-05	down	chr1	159165775	159172212	-
LOC100132147	1310	uncharacterized LOC100132147	miscRNA	0.105455	-3.2453	0.000741077	0.0203723	down	chr1	16860691	16862580	-
LOC100289455	2067	uncharacterized LOC100289455	miscRNA	0.120666	-3.0509	1.07803e-05	0.000688358	down	chr10	22725316	22727382	+
LOC100418939	13879	tetraspanin 11 pseudogene	ncRNA	22.6647	4.50238	0.000392968	0.0123145	up	chr12	3432490	3446368	-
LOC100421742	928	NIF3 NGG1 interacting factor 3-like 1 (S. cerevisiae)	ncRNA	7.12979	2.83386	0.00120601	0.0297845	up	chr7	3505147	3506074	+
LOC100421819	614	SET domain containing (lysine methyltransferase) 8 pseudogene	ncRNA	9.78506	3.29058	3.20909e-05	0.00169837	up	chr3	169780128	169780741	+
LOC100422611	5149	leukocyte immunoglobulin-like receptor, subfamily A (with TM domain), member 2 pseudogene	ncRNA	0.111614	-3.1634	2.06293e-05	0.00118788	down	chr19	54817018	54822154	-
LOC100422611	5143	leukocyte immunoglobulin-like receptor, subfamily A (with TM domain), member 2 pseudogene	ncRNA	0.111614	-3.1634	2.06293e-05	0.00118788	down	chr19	54817018	54822154	-
LOC100422611	5137	leukocyte immunoglobulin-like receptor, subfamily A (with TM domain), member 2 pseudogene	ncRNA	0.111614	-3.1634	2.06293e-05	0.00118788	down	chr19	54817018	54822154	-
LOC100422611	5117	leukocyte immunoglobulin-like receptor, subfamily A (with TM domain), member 2 pseudogene	ncRNA	0.111614	-3.1634	2.06293e-05	0.00118788	down	chr19	54817018	54822154	-
LOC100505495	3472		miscRNA	0.104923	-3.25259	9.631e-07	9.29824e-05	down	chr19	41960074	42006554	-
LOC100506385	2564		miscRNA	16.235	4.02104	0.000195972	0.00715663	up	chr21	36118122	36157183	+
LOC100506385	779		miscRNA	16.235	4.02104	0.000195972	0.00715663	up	chr21	36118122	36157183	+
LOC100506725	1462		miscRNA	0.12674	-2.98005	0.000777603	0.0211958	down	chr7	35755920	35759322	+
LOC100506725	1303		miscRNA	0.12674	-2.98005	0.000777603	0.0211958	down	chr7	35755920	35759322	+
LOC100506725	1300		miscRNA	0.12674	-2.98005	0.000777603	0.0211958	down	chr7	35755920	35759322	+
LOC100506725	1190		miscRNA	0.12674	-2.98005	0.000777603	0.0211958	down	chr7	35755920	35759322	+
LOC100506737	942	uncharacterized LOC100506737	miscRNA	15.7999	3.98184	0.00203246	0.0438092	up	chr22	46000312	46001895	-
LOC100507156	4374	uncharacterized LOC100507156	miscRNA	0.208853	-2.25944	0.000773771	0.0211091	down	chr8	23193721	23223638	+
LOC100507308	766		miscRNA	0.0452283	-4.46663	7.14893e-06	0.000488763	down	chr6	134072776	134210200	-
LOC100507501	2093		miscRNA	3.73391	1.90069	0.00215682	0.0456057	up	chr16	4295826	4303790	-
LOC100507501	1121		miscRNA	3.73391	1.90069	0.00215682	0.0456057	up	chr16	4295826	4303790	-
LOC100507616	2254	uncharacterized LOC100507616	miscRNA	20.5568	4.36154	0.000921693	0.0241437	up	chr12	92860455	92877723	+
LOC100509541	606		miscRNA	0.139397	-2.84273	2.45968e-06	0.000202333	down	chr12	52477734	52486069	+
LOC100509541	405		miscRNA	0.139397	-2.84273	2.45968e-06	0.000202333	down	chr12	52477734	52486069	+
LOC100652743	351	ig kappa chain V-III region VH-like pseudogene	ncRNA	2.99756	1.58379	0.00240418	0.0498555	up	chr2	87565848	87566198	+
LOC100887080	21564	acyl-CoA synthetase medium-chain family member 4 pseudogene	ncRNA	6.37793	2.67309	0.000865046	0.0229205	up	chr16	20722749	20744312	+
LOC100996402	3023		miscRNA	3.78075	1.91867	0.00139945	0.0331814	up	chr7	64141511	64147526	+
LOC100996492	3444	uncharacterized LOC100996492	miscRNA	0.0586374	-4.09203	6.28498e-08	9.93458e-06	down	chr15	80491138	80496155	-
LOC101060153	667	uncharacterized LOC101060153	miscRNA	0.10275	-3.28279	4.84559e-06	0.000347997	down	chr8	67025522	67038919	+
LOC101926956	1663	uncharacterized LOC101926956	miscRNA	0.128015	-2.96561	0.000302259	0.0101316	down	chr8	93681071	93695673	+
LOC101926956	1633	uncharacterized LOC101926956	miscRNA	0.128015	-2.96561	0.000302259	0.0101316	down	chr8	93681071	93695673	+
LOC101926966	1871	uncharacterized LOC101926966	miscRNA	Inf	20	3.26859e-09	8.04572e-07	up	chr2	15830906	15859085	+
LOC101927075	1894		miscRNA	0.0444647	-4.4912	0.00135939	0.0324094	down	chr5	44388834	44414091	+
LOC101927123	927		miscRNA	0.0380535	-4.71583	4.14291e-06	0.000305703	down	chr3	127041150	127109513	-
LOC101927167	1996		miscRNA	0.268067	-1.89934	0.000737149	0.0203152	down	chr3	128208036	128216768	+
LOC101927167	1741		miscRNA	0.268067	-1.89934	0.000737149	0.0203152	down	chr3	128208036	128216768	+
LOC101927267	4166		miscRNA	0.0184841	-5.75757	7.65828e-06	0.000513434	down	chr12	49686414	49718359	-
LOC101927389	492	uncharacterized LOC101927389	miscRNA	0.0172112	-5.8605	0.000251337	0.00873341	down	chr17	53714596	53725793	+
LOC101927391	2214		miscRNA	3.67295	1.87694	0.000997244	0.0258083	up	chr7	7589735	7594807	-
LOC101927391	2155		miscRNA	3.67295	1.87694	0.000997244	0.0258083	up	chr7	7589735	7594807	-
LOC101927416	915		miscRNA	0.0837369	-3.57799	9.66686e-07	9.305e-05	down	chr3	9234666	9236137	+
LOC101927437	3354	uncharacterized LOC101927437	miscRNA	0	-20	0.000177945	0.00661063	down	chr13	100504863	100609401	-
LOC101927458	604	uncharacterized LOC101927458	miscRNA	0.0924385	-3.43536	1.2433e-05	0.000775462	down	chr1	81771825	81880069	+
LOC101927458	584	uncharacterized LOC101927458	miscRNA	0.0924385	-3.43536	1.2433e-05	0.000775462	down	chr1	81771825	81880069	+
LOC101927566	686	uncharacterized LOC101927566	miscRNA	0.238161	-2.06999	0.00129398	0.0313962	down	chr8	215119	224332	-
LOC101927732	657	uncharacterized LOC101927732	miscRNA	0.0345779	-4.85401	0.0011827	0.0293815	down	chr5	131758356	131759862	-
LOC101927806	2076	uncharacterized LOC101927806	miscRNA	0.0614467	-4.02452	0.00181187	0.0401551	down	chr1	17197577	17200231	+
LOC101927834	210	uncharacterized LOC101927834	miscRNA	0.00727043	-7.10374	1.58993e-08	3.08848e-06	down	chr2	128386041	128388812	-
LOC101928103	2242		miscRNA	12.5997	3.65532	9.88336e-05	0.00412288	up	chr2	215674951	215828329	+
LOC101928143	639	uncharacterized LOC101928143	miscRNA	0.141723	-2.81886	0.00140065	0.0331854	down	chr14	73925702	73932652	-
LOC101928143	635	uncharacterized LOC101928143	miscRNA	0.141723	-2.81886	0.00140065	0.0331854	down	chr14	73925702	73932652	-
LOC101928143	526	uncharacterized LOC101928143	miscRNA	0.141723	-2.81886	0.00140065	0.0331854	down	chr14	73925702	73932652	-
LOC101928143	486	uncharacterized LOC101928143	miscRNA	0.141723	-2.81886	0.00140065	0.0331854	down	chr14	73925702	73932652	-
LOC101928164	1802		miscRNA	0.059199	-4.07828	3.16491e-06	0.000244738	down	chr6	133756216	133828795	-
LOC101928164	1035		miscRNA	0.059199	-4.07828	3.16491e-06	0.000244738	down	chr6	133756216	133828795	-
LOC101928245	1961	uncharacterized LOC101928245	miscRNA	44.2273	5.46686	9.92797e-09	2.08625e-06	up	chr15	39480639	39486510	-
LOC101928260	519	uncharacterized LOC101928260	miscRNA	105.614	6.72266	5.58059e-05	0.00260422	up	chr11	27238586	27240282	-
LOC101928315	2569	putative uncharacterized protein ENSP00000344348-like	ncRNA	0.0683569	-3.87077	1.83321e-05	0.00108267	down	chr1	143378827	143403383	+
LOC101928395	554	uncharacterized LOC101928395	miscRNA	0.0622998	-4.00463	6.51052e-05	0.00295688	down	chr12	80849235	80852596	-
LOC101928612	568	uncharacterized LOC101928612	miscRNA	0.0306647	-5.02728	1.92745e-05	0.00112595	down	chr9	139543062	139554884	-
LOC101928858	2116		miscRNA	0.184941	-2.43486	0.000118085	0.00475997	down	chr5	67088983	67102323	+
LOC101928921	1888	uncharacterized LOC101928921	miscRNA	Inf	20	0.00015708	0.0059381	up	chr11	78804344	78808890	+
LOC101929335	4678		miscRNA	0.183228	-2.44829	0.000127113	0.00501087	down	chr3	64547311	64576384	+
LOC101929335	4571		miscRNA	0.183228	-2.44829	0.000127113	0.00501087	down	chr3	64547311	64576384	+
LOC101929335	4439		miscRNA	0.183228	-2.44829	0.000127113	0.00501087	down	chr3	64547311	64576384	+
LOC101929335	4378		miscRNA	0.183228	-2.44829	0.000127113	0.00501087	down	chr3	64547311	64576384	+
LOC101929335	4352		miscRNA	0.183228	-2.44829	0.000127113	0.00501087	down	chr3	64547311	64576384	+
LOC101929335	4241		miscRNA	0.183228	-2.44829	0.000127113	0.00501087	down	chr3	64547311	64576384	+
LOC101929335	4233		miscRNA	0.183228	-2.44829	0.000127113	0.00501087	down	chr3	64547311	64576384	+
LOC101929335	3950		miscRNA	0.183228	-2.44829	0.000127113	0.00501087	down	chr3	64547311	64576384	+
LOC101929398	1484	uncharacterized LOC101929398	miscRNA	0.0812931	-3.62072	3.57217e-07	4.26623e-05	down	chr8	57407488	57415163	-
LOC101929465	716	uncharacterized LOC101929465	miscRNA	9.48997	3.2464	2.96892e-06	0.00023149	up	chr10	44787536	44788788	-
LOC101929494	321	uncharacterized LOC101929494	miscRNA	0.0128089	-6.28671	7.29911e-06	0.00049551	down	chr17	36607556	36608669	-
LOC101929557	982	uncharacterized LOC101929557	miscRNA	59.6969	5.89958	4.05373e-05	0.00203292	up	chr11	129482011	129487164	-
LOC101929771	347		miscRNA	11.3156	3.50024	0.00029812	0.0100451	up	chr1	222007638	222014027	-
LOC283177	2737	uncharacterized LOC283177	miscRNA	15.3245	3.93777	4.72486e-06	0.000342377	up	chr11	134306376	134375555	+
LOC283177	893	uncharacterized LOC283177	miscRNA	15.3245	3.93777	4.72486e-06	0.000342377	up	chr11	134306376	134375555	+
LOC283299	2503		miscRNA	0.163596	-2.61179	9.62577e-05	0.00404684	down	chr11	7872298	7927502	-
LOC284080	2533		miscRNA	0.219867	-2.1853	0.00036819	0.0117203	down	chr17	48127713	48133103	-
LOC284100	2455		miscRNA	31.5467	4.97942	0.00218823	0.0461488	up	chr17	36202573	36244363	-
LOC284757	2043		miscRNA	8.56509	3.09847	0.00168987	0.038139	up	chr20	58713548	58897314	+
LOC284865	2227	uncharacterized LOC284865	miscRNA	0.132434	-2.91666	0.00168921	0.038139	down	chr22	20186253	20192441	-
LOC285043	1415	uncharacterized LOC285043	miscRNA	0.257901	-1.95511	0.000254274	0.00880166	down	chr2	30569512	30583068	+
LOC285758	2751		miscRNA	0.194779	-2.36009	0.000211677	0.00762652	down	chr6	114189178	114194512	-
LOC388499	1614	lysophospholipase II pseudogene	miscRNA	2.94132	1.55646	0.000608237	0.0175573	up	chr19	7943504	7945117	-
LOC400406	17327		ncRNA	0.0626745	-3.99598	4.09206e-15	8.6352e-12	down	chr15	78268067	78285393	+
LOC400553	3470	uncharacterized LOC400553	miscRNA	0.0632774	-3.98217	0.000694736	0.0194466	down	chr16	88121645	88134565	-
LOC400794	1752		miscRNA	7.39161	2.88589	0.00179609	0.039915	up	chr1	165446079	165551341	-
LOC400891	5139	chromosome 14 open reading frame 166B pseudogene	miscRNA	0.0912292	-3.45436	0.000112973	0.00461682	down	chr22	21400249	21418457	+
LOC442497	2247		miscRNA	9.92001	3.31034	4.57625e-08	7.72595e-06	up	chr7	419391	422845	+
LOC728586	937	hCG1981531	miscRNA	59.0061	5.88279	0.000646041	0.0183544	up	chr5	127037967	127277209	+
LOC728586	835	hCG1981531	miscRNA	59.0061	5.88279	0.000646041	0.0183544	up	chr5	127037967	127277209	+
LOC728586	816	hCG1981531	miscRNA	59.0061	5.88279	0.000646041	0.0183544	up	chr5	127037967	127277209	+
LOC731424	3390		miscRNA	0.265931	-1.91088	0.000283354	0.00965861	down	chr4	185764450	185776806	-
LOC731424	632		miscRNA	0.265931	-1.91088	0.000283354	0.00965861	down	chr4	185764450	185776806	-
LOC731424	452		miscRNA	0.265931	-1.91088	0.000283354	0.00965861	down	chr4	185764450	185776806	-
LOC731424	283		miscRNA	0.265931	-1.91088	0.000283354	0.00965861	down	chr4	185764450	185776806	-
LOC90246	2761	uncharacterized LOC90246	miscRNA	0.17915	-2.48076	5.34638e-05	0.00252046	down	chr3	128226678	128229438	+
MALAT1	8708	metastasis associated lung adenocarcinoma transcript 1 (non-protein coding)	miscRNA	2.7088	1.43765	0.00123858	0.0303953	up	chr11	65265224	65273940	+
MALAT1	7761	metastasis associated lung adenocarcinoma transcript 1 (non-protein coding)	miscRNA	2.7088	1.43765	0.00123858	0.0303953	up	chr11	65265224	65273940	+
MALAT1	7750	metastasis associated lung adenocarcinoma transcript 1 (non-protein coding)	miscRNA	2.7088	1.43765	0.00123858	0.0303953	up	chr11	65265224	65273940	+
MBNL1-AS1	6656	MBNL1 antisense RNA 1	miscRNA	0.224594	-2.15461	2.47979e-05	0.0013763	down	chr3	151980405	151987415	-
MBNL1-AS1	6645	MBNL1 antisense RNA 1	miscRNA	0.224594	-2.15461	2.47979e-05	0.0013763	down	chr3	151980405	151987415	-
MED4-AS1	544	MED4 antisense RNA 1	miscRNA	0	-20	2.53647e-06	0.000206023	down	chr13	48651273	48654129	+
MGC27382	1193	uncharacterized MGC27382	miscRNA	0.315601	-1.66383	0.000409632	0.0126766	down	chr1	78695283	78835149	+
MGC32805	1424	uncharacterized LOC153163	miscRNA	5.59558	2.48429	0.0016929	0.0381511	up	chr5	121772192	121814782	-
MIR4697HG	5306	MIR4697 host gene (non-protein coding)	miscRNA	8.03719	3.00669	0.00116989	0.0291082	up	chr11	133766330	133771635	-
MNX1-AS1	987	MNX1 antisense RNA 1 (head to head)	miscRNA	60.524	5.91943	0.000589131	0.0170991	up	chr7	156803551	156809118	+
MSL3P1	1997	cDNA FLJ52683, highly similar to Male-specific lethal 3-like 1	miscRNA	6.5538	2.71233	2.97044e-05	0.00159908	up	chr2	234774083	234777055	-
MYO16-AS1	547	MYO16 antisense RNA 1	miscRNA	0.0709123	-3.81782	2.62825e-05	0.00144134	down	chr13	109816253	109819651	-
NCF1B	1516	Putative neutrophil cytosol factor 1B	miscRNA	0.312813	-1.67663	0.000572683	0.0166517	down	chr7	72634674	72649979	+
NCF1C	1442	Putative neutrophil cytosol factor 1C	miscRNA	0.245679	-2.02515	2.40769e-05	0.00134555	down	chr7	74572384	74587802	-
OR2A20P	930	olfactory receptor, family 2, subfamily A, member 20 pseudogene	miscRNA	0.232763	-2.10307	0.00240617	0.0498646	down	chr7	143947767	143948696	-
OR2S1P	947	olfactory receptor, family 2, subfamily S, member 1 pseudogene	ncRNA	0.0453995	-4.46118	0.000771074	0.0210712	down	chr9	36013182	36014128	+
OR7E47P	946	olfactory receptor, family 7, subfamily E, member 47 pseudogene	ncRNA	0.155278	-2.68708	1.52037e-06	0.000135431	down	chr12	52501102	52502047	+
PHKA1P1	972	phosphorylase kinase, alpha 1 pseudogene 1	ncRNA	3.27225	1.71028	0.00148994	0.0348909	up	chr1	91358513	91359484	-
PIR-FIGF	2582	PIR-FIGF readthrough	miscRNA	0.280724	-1.83277	0.000844014	0.0224861	down	chrx	15363713	15509432	-
POU6F2-AS2	2336	POU6F2 antisense RNA 2	miscRNA	Inf	20	0.000139273	0.00539137	up	chr7	39019495	39053167	-
PPP1R1AP2	503	protein phosphatase 1, regulatory (inhibitor) subunit 1A pseudogene 2	ncRNA	Inf	20	0.000242759	0.00852725	up	chr16	35146391	35146893	+
PPT2-EGFL8	2728	cDNA FLJ78536, highly similar to Homo sapiens inactive palmitoyl-protein thioesterase-2i (PPT2) mRNA	miscRNA	0.295649	-1.75804	0.000405819	0.0125827	down	chr6	32121776	32136062	+
PPT2-EGFL8	2725	cDNA FLJ78536, highly similar to Homo sapiens inactive palmitoyl-protein thioesterase-2i (PPT2) mRNA	miscRNA	0.295649	-1.75804	0.000405819	0.0125827	down	chr6	32121776	32136062	+
PTCSC3	1152	papillary thyroid carcinoma susceptibility candidate 3 (non-protein coding)	miscRNA	9.51239	3.24981	2.70295e-07	3.39141e-05	up	chr14	36604916	36645857	-
RAMP2-AS1	3272	RAMP2 antisense RNA 1	miscRNA	0.0894448	-3.48286	1.60822e-08	3.1053e-06	down	chr17	40905932	40913275	-
RAMP2-AS1	1696	RAMP2 antisense RNA 1	miscRNA	0.0894448	-3.48286	1.60822e-08	3.1053e-06	down	chr17	40905932	40913275	-
RMST	2455	rhabdomyosarcoma 2 associated transcript (non-protein coding)	miscRNA	0.258766	-1.95028	0.000313079	0.0104185	down	chr12	97856554	97987820	+
RMST	2230	rhabdomyosarcoma 2 associated transcript (non-protein coding)	miscRNA	0.258766	-1.95028	0.000313079	0.0104185	down	chr12	97856554	97987820	+
RMST	2163	rhabdomyosarcoma 2 associated transcript (non-protein coding)	miscRNA	0.258766	-1.95028	0.000313079	0.0104185	down	chr12	97856554	97987820	+
RMST	2123	rhabdomyosarcoma 2 associated transcript (non-protein coding)	miscRNA	0.258766	-1.95028	0.000313079	0.0104185	down	chr12	97856554	97987820	+
RMST	2099	rhabdomyosarcoma 2 associated transcript (non-protein coding)	miscRNA	0.258766	-1.95028	0.000313079	0.0104185	down	chr12	97856554	97987820	+
RMST	1979	rhabdomyosarcoma 2 associated transcript (non-protein coding)	miscRNA	0.258766	-1.95028	0.000313079	0.0104185	down	chr12	97856554	97987820	+
RMST	1950	rhabdomyosarcoma 2 associated transcript (non-protein coding)	miscRNA	0.258766	-1.95028	0.000313079	0.0104185	down	chr12	97856554	97987820	+
RMST	1912	rhabdomyosarcoma 2 associated transcript (non-protein coding)	miscRNA	0.258766	-1.95028	0.000313079	0.0104185	down	chr12	97856554	97987820	+
RMST	1908	rhabdomyosarcoma 2 associated transcript (non-protein coding)	miscRNA	0.258766	-1.95028	0.000313079	0.0104185	down	chr12	97856554	97987820	+
RMST	1906	rhabdomyosarcoma 2 associated transcript (non-protein coding)	miscRNA	0.258766	-1.95028	0.000313079	0.0104185	down	chr12	97856554	97987820	+
RMST	1896	rhabdomyosarcoma 2 associated transcript (non-protein coding)	miscRNA	0.258766	-1.95028	0.000313079	0.0104185	down	chr12	97856554	97987820	+
RMST	1859	rhabdomyosarcoma 2 associated transcript (non-protein coding)	miscRNA	0.258766	-1.95028	0.000313079	0.0104185	down	chr12	97856554	97987820	+
RMST	1851	rhabdomyosarcoma 2 associated transcript (non-protein coding)	miscRNA	0.258766	-1.95028	0.000313079	0.0104185	down	chr12	97856554	97987820	+
RMST	1837	rhabdomyosarcoma 2 associated transcript (non-protein coding)	miscRNA	0.258766	-1.95028	0.000313079	0.0104185	down	chr12	97856554	97987820	+
RMST	1779	rhabdomyosarcoma 2 associated transcript (non-protein coding)	miscRNA	0.258766	-1.95028	0.000313079	0.0104185	down	chr12	97856554	97987820	+
RMST	1739	rhabdomyosarcoma 2 associated transcript (non-protein coding)	miscRNA	0.258766	-1.95028	0.000313079	0.0104185	down	chr12	97856554	97987820	+
RMST	1611	rhabdomyosarcoma 2 associated transcript (non-protein coding)	miscRNA	0.258766	-1.95028	0.000313079	0.0104185	down	chr12	97856554	97987820	+
SOCS2-AS1	3325	SOCS2 antisense RNA 1	miscRNA	0.272806	-1.87405	0.00180752	0.0401138	down	chr12	93936237	93965544	-
SOCS2-AS1	1658	SOCS2 antisense RNA 1	miscRNA	0.272806	-1.87405	0.00180752	0.0401138	down	chr12	93936237	93965544	-
SOCS2-AS1	746	SOCS2 antisense RNA 1	miscRNA	0.272806	-1.87405	0.00180752	0.0401138	down	chr12	93936237	93965544	-
SOCS2-AS1	574	SOCS2 antisense RNA 1	miscRNA	0.272806	-1.87405	0.00180752	0.0401138	down	chr12	93936237	93965544	-
ST7-AS1	1889	ST7 antisense RNA 1	antisense_RNA	0.271503	-1.88096	0.000609274	0.0175573	down	chr7	116592500	116594388	-
TCONS_00024492	441	long intergenic non-protein coding RNA 1082	miscRNA	0.0142383	-6.13408	4.84287e-08	8.07128e-06	down	chr16	86229787	86233326	+
TINCR	3693	tissue differentiation-inducing non-protein coding RNA	miscRNA	0.149476	-2.74202	6.34556e-07	6.70882e-05	down	chr19	5558178	5568005	-
TNXA	2783	Putative tenascin-XA	miscRNA	0.173596	-2.5262	2.15943e-05	0.00122809	down	chr6	31976197	31980800	-
TRD	44033	T cell receptor delta locus	ncRNA	0.122006	-3.03498	7.26535e-06	0.000494259	down	chr14	22891537	22935569	+
TRHDE-AS1	3955	TRHDE antisense RNA 1	miscRNA	0.192023	-2.38065	0.000416216	0.0128197	down	chr12	72647287	72667289	-
TRHDE-AS1	3160	TRHDE antisense RNA 1	miscRNA	0.192023	-2.38065	0.000416216	0.0128197	down	chr12	72647287	72667289	-
UBE2Q2P2	1595	ubiquitin-conjugating enzyme E2Q family member 2 pseudogene 2	miscRNA	3.38853	1.76066	0.00168186	0.0381072	up	chr15	82647286	82707816	+
UBE2Q2P3	1214	ubiquitin-conjugating enzyme E2Q family member 2 pseudogene 3	miscRNA	3.60444	1.84977	0.00133467	0.0320693	up	chr15	83023773	83084733	+
VWFP1	14427	von Willebrand factor pseudogene 1	ncRNA	0.243983	-2.03515	4.94284e-05	0.00235928	down	chr22	17170925	17185351	-
