# Supplementary material for: Profiling expression of coding genes, long noncoding RNA, and circular RNA in lung adenocarcinoma by ribosomal RNA‐depleted RNA sequencing
Source: FEBS Open Bio. 2018 Feb 21;8(4):544–55. doi: 10.1002/2211-5463.12397 (PMC5881538; doi:10.1002/2211-5463.12397)
Supplement: Supplementary file 7 — Table S4. Differentially expressed circRNAs in LUAD. [file FEB4-8-544-s007.xlsx]

## Sheet: 工作表1
Supplementary Table S4. Differentially expressed circRNAs in lung adenocarcinoma
Known circRNAS
CircRNA_FC2_FDR0.05													CircBase_Anno				DeepBase_Anno
AccID	LT	LN	Log2FC	FDR	Style	CHROM	start	end	strand	GeneName	CircType	SeqLength	circID	genomic length	spliced seq length	gene symbol	Info
chr9_95032265_95018962_13303-IARS	6.10153	1.69487	1.848	0.0385747	up	chr9	95018961	95032265	-	IARS	Exonic	932	hsa_circ_0006702	13304	932	IARS	hsa-circRNA15822-56=ENST00000375643|protein_coding|IARS-001
chr10_105198565_105197772_793-PDCD11	38.982	8.75682	2.15433	0.0340702	up	chr10	105197771	105198565	+	PDCD11	Exonic	180	hsa_circ_0000258	794	180	PDCD11	hsa-circRNA1090-50=ENST00000369797|protein_coding|PDCD11-001
chr21_45168961_45165960_3001-PDXK	24.9146	0.564956	5.46271	0.00091	up	chr21	45165959	45168961	+	PDXK	Exonic	133	hsa_circ_0008021	3002	133	PDXK	hsa-circRNA5171-3=ENST00000468090|protein_coding|PDXK-001
chr8_48206619_48196617_10002-SPIDR	9.15229	0.847434	3.43296	0.00474941	up	chr8	48196616	48206619	+	SPIDR	Exonic	336					hsa-circRNA7444-39=ENST00000297423|protein_coding|SPIDR-001
chr10_5756170_5741488_14682-FAM208B	5.42358	0.564956	3.26303	0.0234018	up	chr10	5741487	5756170	+	FAM208B	Intronic	14683	hsa_circ_0000209	14683	14683	FAM208B	hsa-circRNA837-10=ENST00000463468|protein_coding|FAM208B-002
chr1_17350569_17349103_1466-SDHB	24.0671	5.93204	2.02046	0.0314444	up	chr1	17349102	17350569	-	SDHB	Exonic	225					hsa-circRNA8327-6=ENST00000485515|protein_coding|SDHB-003
chr1_46546422_46521467_24955-PIK3R3	6.4405	0.564956	3.51096	0.0100477	up	chr1	46521466	46546422	-	PIK3R3	Exonic	835	hsa_circ_0012300	24956	835	PIK3R3	hsa-circRNA8492-5=ENST00000262741|protein_coding|PIK3R3-001
chr9_138774924_138773479_1445-CAMSAP1	0	45.0553	-20	0.00289977	down	chr9	138773478	138774924	-	CAMSAP1	Exonic	425	hsa_circ_0001900	1446	425	CAMSAP1	hsa-circRNA15984-3=ENST00000409386|protein_coding|CAMSAP1-002
chr3_149613357_149563798_49559-RNF13	6.77947	0.564956	3.58496	0.0329042	up	chr3	149563797	149613357	+	RNF13	Exonic	435	hsa_circ_0003956	49560	435	RNF13	hsa-circRNA5772-28=ENST00000474348|protein_coding|RNF13-014
chr11_118657227_118656761_466-DDX6	6.77947	14.1239	-1.05889	0.0305434	down	chr11	118656760	118657227	-	DDX6	Exonic	467	hsa_circ_0004293	467	467	DDX6	hsa-circRNA9727-19=ENST00000534980|protein_coding|DDX6-201
chr1_28120143_28116073_4070-STX12	11.8641	0.564956	4.39232	0.0112338	up	chr1	28116072	28120143	+	STX12	Exonic	170	hsa_circ_0008126	4071	170	STX12	hsa-circRNA158-7=ENST00000373943|protein_coding|STX12-001
chr1_117963271_117944808_18463-MAN1A2	17.2877	5.64956	1.61353	0.0154688	up	chr1	117944807	117963271	+	MAN1A2	Exonic	553	hsa_circ_0000118	18464	553	MAN1A2	hsa-circRNA471-11=ENST00000356554|protein_coding|MAN1A2-001
chr12_118619412_118619176_236-TAOK3	6.10153	1.69487	1.848	0.0288788	up	chr12	118619175	118619412	-	TAOK3	Exonic	237	hsa_circ_0000446	237	237	TAOK3	hsa-circRNA10148-13=ENST00000537952|protein_coding|TAOK3-006
chr16_72994093_72991326_2767-ZFHX3	7.11845	0.564956	3.65535	0.0136341	up	chr16	72991325	72994093	-	ZFHX3	Exonic	2768	hsa_circ_0007963	2768	2768	ZFHX3	hsa-circRNA11177-9=ENST00000268489|protein_coding|ZFHX3-001
chr17_35800763_35800606_157-TADA2A	18.3046	0.282478	6.01792	0.0173169	up	chr17	35800605	35800763	+	TADA2A	Exonic	158	hsa_circ_0006220	158	158	TADA2A	hsa-circRNA3327-39=ENST00000587593|protein_coding|TADA2A-012
chr21_47769734_47768926_808-PCNT	5.08461	10.7342	-1.078	0.0315118	down	chr21	47768925	47769734	+	PCNT	Exonic	312	hsa_circ_0002903	809	312	PCNT	hsa-circRNA5198-38=ENST00000466474|protein_coding|PCNT-004
chr8_132958880_132952746_6134-EFR3A	11.8641	1.97735	2.58496	0.0128371	up	chr8	132952745	132958880	+	EFR3A	Exonic	356					hsa-circRNA7559-13=ENST00000254624|protein_coding|EFR3A-001
chr12_49334971_49333438_1533-ARF3	15.9318	0.282478	5.81762	0.0193834	up	chr12	49333437	49334971	-	ARF3	Exonic	477	hsa_circ_0003770	1534	477	ARF3	hsa-circRNA9918-7=ENST00000447318|protein_coding|ARF3-005
chr10_70720005_70719562_443-DDX21	6.10153	0.282478	4.43296	0.00563599	up	chr10	70719561	70720005	+	DDX21	Exonic	444	hsa_circ_0008865	444	444	DDX21	hsa-circRNA952-5=ENST00000354185|protein_coding|DDX21-001
chr2_61753656_61749746_3910-XPO1	22.0333	3.81345	2.53051	0.00889227	up	chr2	61749745	61753656	-	XPO1	Exonic	175	hsa_circ_0001016	3911	175	XPO1	hsa-circRNA12521-94=ENST00000420673|protein_coding|XPO1-019
chr7_24708279_24663282_44997-MPP6	6.27101	0.282478	4.47249	0.0133747	up	chr7	24663281	24708279	+	MPP6	Intronic	44998					hsa-circRNA7013-1=ENST00000222644|protein_coding|MPP6-001
chr1_117984947_117944808_40139-MAN1A2	4.40666	1.12991	1.96347	0.0394687	up	chr1	117944807	117984947	+	MAN1A2	Exonic	648	hsa_circ_0000119	40140	648	MAN1A2	hsa-circRNA471-26=ENST00000356554|protein_coding|MAN1A2-001
chr3_170912424_170875249_37175-TNIK	6.10153	0.282478	4.43296	0.0036207	up	chr3	170875248	170912424	-	TNIK	Exonic	915	hsa_circ_0067946	37176	915	TNIK	hsa-circRNA13828-14=ENST00000284483|protein_coding|TNIK-004
chr1_180382606_180366651_15955-ACBD6	13.8979	0.564956	4.62059	0.0400809	up	chr1	180366650	180382606	-	ACBD6	Exonic	196	hsa_circ_0009175	15956	196	ACBD6	hsa-circRNA8859-7=ENST00000496993|protein_coding|ACBD6-003
chr7_50778687_50771518_7169-GRB10	7.7964	0.564956	3.7866	0.00678924	up	chr7	50771517	50778687	-	GRB10	Intronic	7170					hsa-circRNA15137-28=ENST00000403097|protein_coding|GRB10-001
chr5_167924353_167915607_8746-RARS	41.0158	7.34443	2.48146	0.00341686	up	chr5	167915606	167924353	+	RARS	Exonic	777	hsa_circ_0001551	8747	777	RARS	hsa-circRNA6529-19=ENST00000231572|protein_coding|RARS-001
chr3_121376199_121366166_10033-HCLS1	4.74563	0.564956	3.07039	0.0383328	up	chr3	121366165	121376199	-	HCLS1	Exonic	204	hsa_circ_0066959	10034	204	HCLS1	hsa-circRNA13699-6=ENST00000464274|protein_coding|HCLS1-014
chr16_3901010_3900298_712-CREBBP	0.338974	11.5816	-5.09452	0.0067693	down	chr16	3900297	3901010	-	CREBBP	Exonic	713	hsa_circ_0007637	713	713	CREBBP	hsa-circRNA10960-39=ENST00000262367|protein_coding|CREBBP-001
chr1_95616975_95609447_7528-TMEM56	8.47434	0.564956	3.90689	0.0395892	up	chr1	95609446	95616975	+	TMEM56	Exonic	410					hsa-circRNA398-1=ENST00000370203|protein_coding|TMEM56-001
chr10_32199491_32197100_2391-ARHGAP12	15.2538	3.38974	2.16993	0.0235993	up	chr10	32197099	32199491	-	ARHGAP12	Exonic	794	hsa_circ_0000231	2392	794	ARHGAP12	hsa-circRNA9097-12=ENST00000396144|protein_coding|ARHGAP12-202
chr1_247323115_247322308_807-ZNF124	20.3384	3.67222	2.46949	0.00056	up	chr1	247322307	247323115	-	ZNF124	Exonic	188	hsa_circ_0017348	808	188	ZNF124	hsa-circRNA9019-2=ENST00000340684|protein_coding|ZNF124-004
chr10_74475660_74474869_791-MCU	24.7451	6.21452	1.99343	0.00526012	up	chr10	74474868	74475660	+	MCU	Exonic	165	hsa_circ_0000247	792	792	MCU	hsa-circRNA978-6=ENST00000604679|protein_coding|MCU-005
chr13_45781640_45725822_55818-GTF2F2	1.69487	7.90939	-2.22239	0.0391064	down	chr13	45725821	45781640	+	GTF2F2	Exonic	227	hsa_circ_0007259	55819	227	GTF2F2	hsa-circRNA2123-2=ENST00000340473|protein_coding|GTF2F2-001
chr3_47470160_47466975_3185-SCAP	22.7112	3.38974	2.74416	0.0125247	up	chr3	47466974	47470160	-	SCAP	Exonic	785	hsa_circ_0007291	3186	785	SCAP	hsa-circRNA13515-32=ENST00000265565|protein_coding|SCAP-001
chr5_43704502_43675613_28889-NNT	5.08461	15.2538	-1.58496	0.0223359	down	chr5	43675612	43704502	+	NNT	Exonic	623	hsa_circ_0005585	28890	623	NNT	hsa-circRNA6258-29=ENST00000264663|protein_coding|NNT-001
chr9_127674305_127670656_3649-GOLGA1	23.3892	3.38974	2.7866	0.00078	up	chr9	127670655	127674305	-	GOLGA1	Exonic	222	hsa_circ_0002883	3650	222	GOLGA1	hsa-circRNA15922-3=ENST00000485337|protein_coding|GOLGA1-002
chr22_43287188_43286953_235-PACSIN2	3.38974	12.429	-1.87447	0.00693839	down	chr22	43286952	43287188	-	PACSIN2	Exonic	236	hsa_circ_0002610	236	236	PACSIN2	hsa-circRNA13375-6=ENST00000403744|protein_coding|PACSIN2-005
chr7_24708279_24663285_44994-MPP6	6.27101	1.12991	2.47249	0.029314	up	chr7	24663284	24708279	+	MPP6	Exonic	1116	hsa_circ_0001686	44995	1116	MPP6	hsa-circRNA7013-28=ENST00000222644|protein_coding|MPP6-001
chr3_149639014_149563798_75216-RNF13	9.83024	0.564956	4.12102	0.0295183	up	chr3	149563797	149639014	+	RNF13	Exonic	716	hsa_circ_0001346	75217	716	RNF13	hsa-circRNA5772-22=ENST00000392894|protein_coding|RNF13-001
chr1_231097049_231090079_6970-TTC13	23.3892	2.25982	3.37156	0.0204747	up	chr1	231090078	231097049	-	TTC13	Exonic	242	hsa_circ_0000195	6971	242	TTC13	hsa-circRNA8986-20=ENST00000414259|protein_coding|TTC13-201
chr12_475270_472129_3141-KDM5A	5.42358	1.12991	2.26303	0.0468033	up	chr12	472128	475270	-	KDM5A	Exonic	306	hsa_circ_0024948	3142	306	KDM5A	hsa-circRNA9793-1=ENST00000382815|protein_coding|KDM5A-201
chr19_45528995_45528587_408-RELB	7.7964	0.564956	3.7866	0.00885104	up	chr19	45528586	45528995	+	RELB	Exonic	224	hsa_circ_0008590	409	224	RELB	hsa-circRNA4138-4=ENST00000221452|protein_coding|RELB-001
chr1_12062160_12061458_702-MFN2	18.6436	47.4563	-1.34792	0.000631	down	chr1	12061457	12062160	+	MFN2	Exonic	344	hsa_circ_0006470	703	344	MFN2	hsa-circRNA68-17=ENST00000444836|protein_coding|MFN2-201
chr7_101952188_101950004_2184-SH2B2	29.4907	0.847434	5.12102	0.017747	up	chr7	101950003	101952188	+	SH2B2	Intronic	2185					hsa-circRNA7203-6=ENST00000536178|protein_coding|SH2B2-202
chr10_12162266_12123471_38795-DHTKD1	8.13537	1.12991	2.848	0.0119965	up	chr10	12123470	12162266	+	DHTKD1	Exonic	2246	hsa_circ_0007813	38796	2504	DHTKD1	hsa-circRNA851-55=ENST00000263035|protein_coding|DHTKD1-001
chr19_39944161_39943996_165-SUPT5H	27.7958	9.0393	1.62059	0.0337942	up	chr19	39943995	39944161	+	SUPT5H	Exonic	166	hsa_circ_0000932	166	166	SUPT5H	hsa-circRNA4084-20=ENST00000599117|protein_coding|SUPT5H-002
chr4_103647840_103635595_12245-MANBA	7.45742	2.25982	1.72247	0.0326664	up	chr4	103635594	103647840	-	MANBA	Exonic	325	hsa_circ_0001432	12246	496	MANBA	hsa-circRNA14085-4=ENST00000505239|protein_coding|MANBA-002
chr15_99251336_99250791_545-IGF1R	4.06768	36.1572	-3.152	0.0101636	down	chr15	99250790	99251336	+	IGF1R	Exonic	546	hsa_circ_0005035	546	546	IGF1R	hsa-circRNA2744-21=ENST00000268035|protein_coding|IGF1R-001
chr1_41541123_41536267_4856-SCMH1	15.5928	44.0666	-1.49881	0.0393545	down	chr1	41536266	41541123	-	SCMH1	Exonic	360	hsa_circ_0000061	4857	360	SCMH1	hsa-circRNA8462-8=ENST00000456518|protein_coding|SCMH1-206
chr11_120317794_120310838_6956-ARHGEF12	5.42358	0.564956	3.26303	0.0265258	up	chr11	120310837	120317794	+	ARHGEF12	Exonic	590	hsa_circ_0024627	6957	590	ARHGEF12	hsa-circRNA1579-15=ENST00000397843|protein_coding|ARHGEF12-001
Novel circRNAs
AccID	LT	LN	Log2FC	FDR	Style	CHROM	start	end	strand	GeneName	CircType	SeqLength
chr7_30614497_30590252_24245-LOC401320	13.5589	3.10726	2.12553	0.0421887	up	chr7	30590251	30614497	-	LOC401320	Intronic	24246
chr10_124333278_124331830_1448-DMBT1	272.874	2.82478	6.59395	2.01e-07	up	chr10	124331829	124333278	+	DMBT1	Exonic	96
chr10_76603235_76598440_4795-KAT6B	3.38974	0.564956	2.58496	0.037873	up	chr10	76598439	76603235	+	KAT6B	Intronic	4796
chr2_203820480_203817281_3199-CARF	1.69487	7.34443	-2.11548	0.0489848	down	chr2	203817280	203820480	+	CARF	Intronic	3200
chr2_30573012_30572803_209-LOC285043	1.69487	21.7508	-3.68182	0.000901	down	chr2	30572802	30573012	+	LOC285043	Exonic	210
chr6_32522748_32489682_33066-HLA-DRB6	2475.19	598.43	2.04828	0.022856	up	chr6	32489681	32522748	-	HLA-DRB6	UnKnown	33067
