# Supplementary material for: Profiling expression of coding genes, long noncoding RNA, and circular RNA in lung adenocarcinoma by ribosomal RNA‐depleted RNA sequencing
Source: FEBS Open Bio. 2018 Feb 21;8(4):544–55. doi: 10.1002/2211-5463.12397 (PMC5881538; doi:10.1002/2211-5463.12397)
Supplement: Supplementary file 8 — Appendix S1. Sequences of detected novel circRNA candidates. [file FEB4-8-544-s008.xls]

## Sheet: Sheet1
CircId	CHROM	start	end	strand	GeneName	verlapInfo	LN1	LN2	LN3	LT1	LT2	LT3	CircType	SeqLength
chr1_100343384_100335958_7426-AGL	chr1	100335957	100343384	+	AGL	LN3	0	0	2	0	0	0	Exonic	945
chr1_100544103_100542720_1383-HIAT1	chr1	100542719	100544103	+	HIAT1	LN2	0	12	0	0	0	0	Intronic	1384
chr1_100908551_100889777_18774-CDC14A	chr1	100889776	100908551	+	CDC14A	LN3	0	0	2	0	0	0	Intronic	18775
chr1_100908551_100901688_6863-CDC14A	chr1	100901687	100908551	+	CDC14A	LT3	0	0	0	0	0	2	Intronic	6864
chr1_100928436_100856287_72149-CDC14A	chr1	100856286	100928436	+	CDC14A	LN1	4	0	0	0	0	0	Intronic	72150
chr1_10190870_10190557_313-UBE4B	chr1	10190556	10190870	+	UBE4B	LT2	0	0	0	0	2	0	Intronic	314
chr1_10355824_10342458_13366-KIF1B	chr1	10342457	10355824	+	KIF1B	LN3	0	0	4	0	0	0	Exonic	477
chr1_10502498_10493899_8599-APITD1-CORT	chr1	10493898	10502498	+	APITD1-CORT	LN2	0	4	0	0	0	0	Exonic	402
chr1_10720593_10719759_834-CASZ1	chr1	10719758	10720593	-	CASZ1	LN3	0	0	2	0	0	0	Exonic	835
chr1_109566143_109553538_12605-WDR47	chr1	109553537	109566143	-	WDR47	LN1	2	0	0	0	0	0	Exonic	1139
chr1_109716459_109714488_1971-KIAA1324	chr1	109714487	109716459	+	KIAA1324	LT3	0	0	0	0	0	4	Exonic	485
chr1_109772193_109766599_5594-SARS	chr1	109766598	109772193	+	SARS	LN3	0	0	4	0	0	0	Intronic	5595
chr1_109772193_109770973_1220-SARS	chr1	109770972	109772193	+	SARS	LN2	0	4	0	0	0	0	Intronic	1221
chr1_109772194_109770976_1218-SARS	chr1	109770975	109772194	+	SARS	LN1	6	0	0	0	0	0	Exonic	238
chr1_109774408_109770974_3434-SARS	chr1	109770973	109774408	+	SARS	LT2	0	0	0	0	4	0	Exonic	540
chr1_109888499_109878862_9637-SORT1	chr1	109878861	109888499	-	SORT1	LN1	8	0	0	0	0	0	Exonic	535
chr1_111715880_111710682_5198-CEPT1	chr1	111710681	111715880	+	CEPT1	LN1	2	0	0	0	0	0	Intronic	5199
chr1_111717584_111690263_27321-CEPT1	chr1	111690262	111717584	+	CEPT1	LT1	0	0	0	6	0	0	Intronic	27322
chr1_112249398_112246964_2434-RAP1A	chr1	112246963	112249398	+	RAP1A	LN3	0	0	4	0	0	0	Intronic	2435
chr1_114123283_114092137_31146-MAGI3	chr1	114092136	114123283	+	MAGI3	LT2	0	0	0	0	2	0	Exonic	237
chr1_114340658_114339985_673-RSBN1	chr1	114339984	114340658	-	RSBN1	LN2	0	2	0	0	0	0	Exonic	674
chr1_114500913_114495388_5525-HIPK1	chr1	114495387	114500913	+	HIPK1	LN2	0	6	0	0	0	0	Exonic	905
chr1_114968345_114945382_22963-TRIM33	chr1	114945381	114968345	-	TRIM33	LT3	0	0	0	0	0	2	Exonic	1472
chr1_115282511_115262200_20311-CSDE1	chr1	115262199	115282511	-	CSDE1	LT2	0	0	0	0	2	0	Exonic	2123
chr1_115282511_115267842_14669-CSDE1	chr1	115267841	115282511	-	CSDE1	LN3	0	0	6	0	0	0	Exonic	1660
chr1_117957452_117944807_12645-MAN1A2	chr1	117944806	117957452	+	MAN1A2	LN2_LN3	0	4	2	0	0	0	Intronic	12646
chr1_117963270_117944807_18463-MAN1A2	chr1	117944806	117963270	+	MAN1A2	LN2	0	6	0	0	0	0	Intronic	18464
chr1_11884609_11883763_846-CLCN6	chr1	11883762	11884609	+	CLCN6	LN2	0	4	0	0	0	0	Intronic	847
chr1_12008124_12002742_5382-PLOD1	chr1	12002741	12008124	+	PLOD1	LN2	0	2	0	0	0	0	Intronic	5383
chr1_12254089_12252920_1169-TNFRSF1B	chr1	12252919	12254089	+	TNFRSF1B	LT3	0	0	0	0	0	2	Exonic	314
chr1_12254674_12248852_5822-TNFRSF1B	chr1	12248851	12254674	+	TNFRSF1B	LN3	0	0	4	0	0	0	Intronic	5823
chr1_12313883_12302570_11313-VPS13D	chr1	12302569	12313883	+	VPS13D	LN3	0	0	2	0	0	0	Exonic	572
chr1_12371982_12371511_471-VPS13D	chr1	12371510	12371982	+	VPS13D	LN1	6	0	0	0	0	0	Exonic	285
chr1_14068651_14042035_26616-PRDM2	chr1	14042034	14068651	+	PRDM2	LN1	2	0	0	0	0	0	Intronic	26617
chr1_14068651_14042081_26570-PRDM2	chr1	14042080	14068651	+	PRDM2	LT1	0	0	0	6	0	0	Exonic	403
chr1_14075981_14042035_33946-PRDM2	chr1	14042034	14075981	+	PRDM2	LN2	0	4	0	0	0	0	Intronic	33947
chr1_14075981_14057494_18487-PRDM2	chr1	14057493	14075981	+	PRDM2	LN2	0	6	0	0	0	0	Intronic	18488
chr1_145109684_145103908_5776-LOC100996517	chr1	145103907	145109684	+	LOC100996517	LN1	2	0	0	0	0	0	Exonic	271
chr1_145440787_145439592_1195-TXNIP	chr1	145439591	145440787	+	TXNIP	LN2	0	2	0	0	0	0	Intronic	1196
chr1_145594188_145592633_1555-POLR3C	chr1	145592632	145594188	-	POLR3C	LN1	4	0	0	0	0	0	Exonic	289
chr1_145650540_145640883_9657-RNF115	chr1	145640882	145650540	+	RNF115	LN1	2	0	0	0	0	0	Intronic	9658
chr1_145663366_145646114_17252-RNF115	chr1	145646113	145663366	+	RNF115	LT2	0	0	0	0	4	0	Intronic	17253
chr1_146759411_146757974_1437-CHD1L	chr1	146757973	146759411	+	CHD1L	LN2	0	4	0	0	0	0	Intronic	1438
chr1_147078659_147076570_2089-BCL9	chr1	147076569	147078659	+	BCL9	LN1	4	0	0	0	0	0	Exonic	218
chr1_1500296_1496712_3584-SSU72	chr1	1496711	1500296	-	SSU72	LN1	6	0	0	0	0	0	Intronic	3585
chr1_1500296_1499867_429-SSU72	chr1	1499866	1500296	-	SSU72	LN2	0	2	0	0	0	0	Intronic	430
chr1_150082741_150049746_32995-VPS45	chr1	150049745	150082741	+	VPS45	LN3	0	0	2	0	0	0	Intronic	32996
chr1_150437203_150418702_18501-RPRD2	chr1	150418701	150437203	+	RPRD2	LT2	0	0	0	0	2	0	Exonic	918
chr1_150469383_150464886_4497-TARS2	chr1	150464885	150469383	+	TARS2	LT3	0	0	0	0	0	4	Intronic	4498
chr1_150634404_150621144_13260-GOLPH3L	chr1	150621143	150634404	-	GOLPH3L	LN1	2	0	0	0	0	0	Exonic	196
chr1_150913903_150902442_11461-SETDB1	chr1	150902441	150913903	+	SETDB1	LN2	0	4	0	0	0	0	Intronic	11462
chr1_150922001_150902443_19558-SETDB1	chr1	150902442	150922001	+	SETDB1	LT2	0	0	0	0	2	0	Exonic	1320
chr1_150923956_150900179_23777-SETDB1	chr1	150900178	150923956	+	SETDB1	LN1	4	0	0	0	0	0	Intronic	23778
chr1_151076151_151065668_10483-GABPB2	chr1	151065667	151076151	+	GABPB2	LN1	4	0	0	0	0	0	Exonic	460
chr1_151090615_151089868_747-GABPB2	chr1	151089867	151090615	+	GABPB2	LT3	0	0	0	0	0	6	Exonic	308
chr1_151139889_151139409_480-TNFAIP8L2-SCNM1	chr1	151139408	151139889	+	TNFAIP8L2-SCNM1	LN2	0	8	0	0	0	0	Intronic	481
chr1_151278833_151276015_2818-PI4KB	chr1	151276014	151278833	-	PI4KB	LN1	4	0	0	0	0	0	Intronic	2819
chr1_151427579_151413404_14175-POGZ	chr1	151413403	151427579	-	POGZ	LN1	10	0	0	0	0	0	Intronic	14176
chr1_151499583_151498118_1465-CGN	chr1	151498117	151499583	+	CGN	LN1	12	0	0	0	0	0	Exonic	282
chr1_151507606_151502964_4642-CGN	chr1	151502963	151507606	+	CGN	LN1	2	0	0	0	0	0	Intronic	4643
chr1_153800824_153791267_9557-GATAD2B	chr1	153791266	153800824	-	GATAD2B	LN3	0	0	2	0	0	0	Exonic	598
chr1_154187044_154186367_677-C1orf43	chr1	154186366	154187044	-	C1orf43	LN1	6	0	0	0	0	0	Intronic	678
chr1_15430685_15420676_10009-KAZN	chr1	15420675	15430685	+	KAZN	LT3	0	0	0	0	0	8	Exonic	826
chr1_154421284_154420601_683-IL6R	chr1	154420600	154421284	+	IL6R	LN2	0	2	0	0	0	0	Intronic	684
chr1_154439227_154439063_164-IL6R	chr1	154439062	154439227	+	IL6R	LT3	0	0	0	0	0	14	Exonic	165
chr1_154571061_154557230_13831-ADAR	chr1	154557229	154571061	-	ADAR	LN3	0	0	2	0	0	0	Exonic	2132
chr1_155823597_155792077_31520-GON4L	chr1	155792076	155823597	-	GON4L	LN1	4	0	0	0	0	0	Exonic	914
chr1_156263304_156262520_784-GLMP	chr1	156262519	156263304	+	GLMP	LN1	6	0	0	0	0	0	Unknown	785
chr1_156697120_156670666_26454-CRABP2	chr1	156670665	156697120	-	CRABP2	LT3	0	0	0	0	0	12	UnKnown	26455
chr1_156882774_156882039_735-PEAR1	chr1	156882038	156882774	+	PEAR1	LN2_LN3	0	2	4	0	0	0	Exonic	471
chr1_15844888_15844605_283-CASP9	chr1	15844604	15844888	-	CASP9	LT3	0	0	0	0	0	4	Exonic	284
chr1_159890327_159888632_1695-TAGLN2	chr1	159888631	159890327	-	TAGLN2	LN3	0	0	2	0	0	0	Exonic	586
chr1_16047882_16044387_3495-PLEKHM2	chr1	16044386	16047882	+	PLEKHM2	LN1_LN2_LN3	10	8	2	0	0	0	Intronic	3496
chr1_16047882_16046228_1654-PLEKHM2	chr1	16046227	16047882	+	PLEKHM2	LT1	0	0	0	8	0	0	Intronic	1655
chr1_160607319_160604403_2916-SLAMF1	chr1	160604402	160607319	-	SLAMF1	LN3	0	0	2	0	0	0	Exonic	624
chr1_160808839_160805985_2854-CD244	chr1	160805984	160808839	-	CD244	LN1	10	0	0	0	0	0	Exonic	239
chr1_161127483_161127044_439-UFC1	chr1	161127043	161127483	+	UFC1	LT2	0	0	0	0	4	0	Exonic	141
chr1_161833101_161816238_16863-ATF6	chr1	161816237	161833101	+	ATF6	LN1	2	0	0	0	0	0	Intronic	16864
chr1_161989972_161967615_22357-OLFML2B	chr1	161967614	161989972	-	OLFML2B	LT2	0	0	0	0	8	0	Exonic	1306
chr1_162482365_67437195_95045170-MIER1	chr1	67437194	162482365	+	MIER1	LN2	0	4	0	0	0	0	UnKnown	longer than 2000000bp
chr1_162487980_162469747_18233-UHMK1	chr1	162469746	162487980	+	UHMK1	LN1	2	0	0	0	0	0	Exonic	843
chr1_163117279_163117096_183-RGS5	chr1	163117095	163117279	-	RGS5	LT2	0	0	0	0	4	0	Exonic	184
chr1_1650894_1586823_64071-CDK11B	chr1	1586822	1650894	-	CDK11B	LN2	0	6	0	0	0	0	UnKnown	64072
chr1_16643066_16621278_21788-FBXO42	chr1	16621277	16643066	-	FBXO42	LT3	0	0	0	0	0	2	Exonic	654
chr1_167238068_167237665_403-POU2F1	chr1	167237664	167238068	+	POU2F1	LN1	2	0	0	0	0	0	Intronic	404
chr1_167663538_167659285_4253-RCSD1	chr1	167659284	167663538	+	RCSD1	LN1	2	0	0	0	0	0	Intronic	4254
chr1_16778510_16770127_8383-NECAP2	chr1	16770126	16778510	+	NECAP2	LN1	2	0	0	0	0	0	Exonic	575
chr1_167992284_167988782_3502-DCAF6	chr1	167988781	167992284	+	DCAF6	LN2_LN3	0	4	8	0	0	0	Intronic	3503
chr1_168037701_167971720_65981-DCAF6	chr1	167971719	168037701	+	DCAF6	LN1	2	0	0	0	0	0	Exonic	1675
chr1_168278115_168266962_11153-TBX19	chr1	168266961	168278115	+	TBX19	LT3	0	0	0	0	0	2	Exonic	449
chr1_168349020_168260398_88622-TBX19	chr1	168260397	168349020	+	TBX19	LN1	2	0	0	0	0	0	UnKnown	88623
chr1_169206925_169199956_6969-NME7	chr1	169199955	169206925	-	NME7	LN2	0	2	0	0	0	0	Exonic	236
chr1_170007572_169923152_84420-KIFAP3	chr1	169923151	170007572	-	KIFAP3	LT3	0	0	0	0	0	2	Exonic	1898
chr1_170024577_170001027_23550-KIFAP3	chr1	170001026	170024577	-	KIFAP3	LN1	2	0	0	0	0	0	Exonic	809
chr1_171165950_171162474_3476-FMO2	chr1	171162473	171165950	+	FMO2	LN2_LT3	0	4	0	0	0	2	Exonic	352
chr1_171496983_171481171_15812-PRRC2C	chr1	171481170	171496983	+	PRRC2C	LT2	0	0	0	0	2	0	Exonic	1311
chr1_171511368_171493960_17408-PRRC2C	chr1	171493959	171511368	+	PRRC2C	LT3	0	0	0	0	0	2	Exonic	3708
chr1_171548605_171546573_2032-PRRC2C	chr1	171546572	171548605	+	PRRC2C	LN2	0	4	0	0	0	0	Exonic	317
chr1_171557644_171505168_52476-PRRC2C	chr1	171505167	171557644	+	PRRC2C	LN2	0	4	0	0	0	0	Exonic	6067
chr1_172113577_172109620_3957-DNM3	chr1	172109619	172113577	-	DNM3	LN2	0	2	0	0	0	0	Intronic	3958
chr1_172222822_172061964_160858-DNM3	chr1	172061963	172222822	+	DNM3	LN2	0	2	0	0	0	0	Exonic	306
chr1_172277979_171889003_388976-DNM3	chr1	171889002	172277979	+	DNM3	LN2	0	2	0	0	0	0	Intronic	388977
chr1_172572290_172569204_3086-SUCO	chr1	172569203	172572290	+	SUCO	LN3	0	0	6	0	0	0	Exonic	443
chr1_173411153_173315657_95496-LOC101928673	chr1	173315656	173411153	-	LOC101928673	LN1	4	0	0	0	0	0	UnKnown	95497
chr1_174363282_174362236_1046-RABGAP1L	chr1	174362235	174363282	+	RABGAP1L	LN2	0	2	0	0	0	0	Intronic	1047
chr1_174373401_174363132_10269-RABGAP1L	chr1	174363131	174373401	+	RABGAP1L	LN2	0	2	0	0	0	0	Intronic	10270
chr1_17668897_17668438_459-PADI4	chr1	17668437	17668897	+	PADI4	LN3	0	0	8	0	0	0	Exonic	283
chr1_178184597_178180213_4384-RASAL2	chr1	178180212	178184597	+	RASAL2	LN1	2	0	0	0	0	0	Intronic	4385
chr1_178252826_178094462_158364-RASAL2	chr1	178094461	178252826	+	RASAL2	LN2	0	4	0	0	0	0	Intronic	158365
chr1_179125843_179100446_25397-ABL2	chr1	179100445	179125843	-	ABL2	LN2	0	4	0	0	0	0	Intronic	25398
chr1_179318076_179316734_1342-SOAT1	chr1	179316733	179318076	+	SOAT1	LN3	0	0	2	0	0	0	Intronic	1343
chr1_179364337_179337935_26402-AXDND1	chr1	179337934	179364337	+	AXDND1	LN2	0	2	0	0	0	0	Exonic	1012
chr1_179966309_179955303_11006-CEP350	chr1	179955302	179966309	+	CEP350	LN1	6	0	0	0	0	0	Intronic	11007
chr1_179966310_179961197_5113-CEP350	chr1	179961196	179966310	+	CEP350	LN1	4	0	0	0	0	0	Exonic	783
chr1_179975701_179955303_20398-CEP350	chr1	179955302	179975701	+	CEP350	LN3	0	0	8	0	0	0	Intronic	20399
chr1_179983640_179972309_11331-CEP350	chr1	179972308	179983640	+	CEP350	LN2	0	2	0	0	0	0	Exonic	1034
chr1_180049795_180047597_2198-CEP350	chr1	180047596	180049795	+	CEP350	LN2_LN3	0	4	4	0	0	0	Intronic	2199
chr1_180243247_180241671_1576-LOC100527964	chr1	180241670	180243247	-	LOC100527964	LN1	2	0	0	0	0	0	Intronic	1577
chr1_183087281_183085712_1569-LAMC1	chr1	183085711	183087281	+	LAMC1	LT3	0	0	0	0	0	2	Exonic	662
chr1_185062408_185040712_21696-RNF2	chr1	185040711	185062408	+	RNF2	LT3	0	0	0	0	0	10	Exonic	583
chr1_185183786_185153374_30412-SWT1	chr1	185153373	185183786	+	SWT1	LN1	3	0	0	0	0	0	Intronic	30413
chr1_185240521_185171786_68735-SWT1	chr1	185171785	185240521	+	SWT1	LN1	2	0	0	0	0	0	Exonic	985
chr1_185939625_185931650_7975-HMCN1	chr1	185931649	185939625	+	HMCN1	LN1	2	0	0	0	0	0	Exonic	543
chr1_185956676_185703973_252703-HMCN1	chr1	185703972	185956676	+	HMCN1	LN3	0	0	2	0	0	0	Exonic	2987
chr1_185992285_185946919_45366-HMCN1	chr1	185946918	185992285	+	HMCN1	LN2	0	2	0	0	0	0	Exonic	3378
chr1_186010268_185986095_24173-HMCN1	chr1	185986094	186010268	+	HMCN1	LN3	0	0	2	0	0	0	Exonic	1113
chr1_186031731_186026365_5366-HMCN1	chr1	186026364	186031731	+	HMCN1	LN3	0	0	4	0	0	0	Intronic	5367
chr1_186099829_186055378_44451-HMCN1	chr1	186055377	186099829	+	HMCN1	LT3	0	0	0	0	0	2	Exonic	4346
chr1_186388208_186375214_12994-C1orf27	chr1	186375213	186388208	+	C1orf27	LN1_LN3	2	0	4	0	0	0	Intronic	12995
chr1_186880521_186823418_57103-PLA2G4A	chr1	186823417	186880521	+	PLA2G4A	LN1	2	0	0	0	0	0	Exonic	627
chr1_197206488_197205518_970-CRB1	chr1	197205517	197206488	+	CRB1	LN3	0	0	4	0	0	0	Intronic	971
chr1_198663268_167365595_31297673-POU2F1	chr1	167365594	198663268	+	POU2F1	LN1	4	0	0	0	0	0	UnKnown	longer than 2000000bp
chr1_198671659_198668693_2966-PTPRC	chr1	198668692	198671659	+	PTPRC	LT3	0	0	0	0	0	2	Exonic	285
chr1_198704381_198700746_3635-PTPRC	chr1	198700745	198704381	+	PTPRC	LT3	0	0	0	0	0	26	Exonic	539
chr1_19981928_19981505_423-MINOS1-NBL1	chr1	19981504	19981928	+	MINOS1-NBL1	LT1	0	0	0	4	0	0	Exonic	301
chr1_200090082_200012901_77181-NR5A2	chr1	200012900	200090082	+	NR5A2	LN2	0	2	0	0	0	0	Intronic	77182
chr1_20113610_20111899_1711-TMCO4	chr1	20111898	20113610	-	TMCO4	LN2	0	6	0	0	0	0	Intronic	1712
chr1_201828122_201804082_24040-IPO9	chr1	201804081	201828122	+	IPO9	LN2	0	2	0	0	0	0	Intronic	24041
chr1_202915734_202915563_171-ADIPOR1	chr1	202915562	202915734	-	ADIPOR1	LN2	0	2	0	0	0	0	Intronic	172
chr1_203691817_203678429_13388-ATP2B4	chr1	203678428	203691817	+	ATP2B4	LT3	0	0	0	0	0	4	Exonic	1467
chr1_203741274_203739955_1319-LAX1	chr1	203739954	203741274	+	LAX1	LN3	0	0	4	0	0	0	Intronic	1320
chr1_204095143_204082043_13100-SOX13	chr1	204082042	204095143	+	SOX13	LN2	0	2	0	0	0	0	Exonic	1751
chr1_204459877_204458942_935-PIK3C2B	chr1	204458941	204459877	-	PIK3C2B	LN1	6	0	0	0	0	0	Intronic	936
chr1_204459878_204458944_934-PIK3C2B	chr1	204458943	204459878	-	PIK3C2B	LN2	0	8	0	0	0	0	Intronic	935
chr1_206906616_206902055_4561-MAPKAPK2	chr1	206902054	206906616	+	MAPKAPK2	LN3	0	0	2	0	0	0	Exonic	1524
chr1_207307937_207296774_11163-C4BPA	chr1	207296773	207307937	+	C4BPA	LT3	0	0	0	0	0	2	Intronic	11164
chr1_207990759_207989274_1485-LOC101929385	chr1	207989273	207990759	-	LOC101929385	LN1_LN2_LN3_LT1	10	6	14	4	0	0	Exonic	328
chr1_207992491_207989274_3217-LOC101929385	chr1	207989273	207992491	-	LOC101929385	LN1	6	0	0	0	0	0	Exonic	1671
chr1_207992491_207990584_1907-LOC101929385	chr1	207990583	207992491	-	LOC101929385	LT1	0	0	0	2	0	0	Exonic	361
chr1_2087531_2075649_11882-PRKCZ	chr1	2075648	2087531	+	PRKCZ	LT3	0	0	0	0	0	2	Exonic	554
chr1_2087531_2082229_5302-PRKCZ	chr1	2082228	2087531	+	PRKCZ	LN3	0	0	2	0	0	0	Exonic	287
chr1_210560924_210522276_38648-HHAT	chr1	210522275	210560924	+	HHAT	LN2	0	4	0	0	0	0	Intronic	38649
chr1_212506939_212502476_4463-PPP2R5A	chr1	212502475	212506939	+	PPP2R5A	LN1	6	0	0	0	0	0	Intronic	4464
chr1_21268823_21267752_1071-EIF4G3	chr1	21267751	21268823	-	EIF4G3	LT3	0	0	0	0	0	4	Exonic	977
chr1_212788603_212788360_243-ATF3	chr1	212788359	212788603	+	ATF3	LN1	4	0	0	0	0	0	Exonic	244
chr1_213186760_213186435_325-ANGEL2	chr1	213186434	213186760	-	ANGEL2	LN2	0	2	0	0	0	0	Exonic	326
chr1_213290751_213251037_39714-RPS6KC1	chr1	213251036	213290751	+	RPS6KC1	LN2	0	2	0	0	0	0	Intronic	39715
chr1_213349834_213341200_8634-RPS6KC1	chr1	213341199	213349834	+	RPS6KC1	LT3	0	0	0	0	0	4	Intronic	8635
chr1_213349835_213341187_8648-RPS6KC1	chr1	213341186	213349835	+	RPS6KC1	LT1	0	0	0	12	0	0	Intronic	8649
chr1_214139627_214068006_71621-XR_247057	chr1	214068005	214139627	-	XR_247057	LN2	0	2	0	0	0	0	Exonic	420
chr1_21437874_21329206_108668-EIF4G3	chr1	21329205	21437874	-	EIF4G3	LN2	0	4	0	0	0	0	Exonic	360
chr1_214510283_214488105_22178-SMYD2	chr1	214488104	214510283	+	SMYD2	LN3	0	0	2	0	0	0	Exonic	1221
chr1_215752479_215749243_3236-KCTD3	chr1	215749242	215752479	+	KCTD3	LN3	0	0	4	0	0	0	Intronic	3237
chr1_215752480_215749246_3234-KCTD3	chr1	215749245	215752480	+	KCTD3	LN2	0	2	0	0	0	0	Exonic	350
chr1_21887705_21887119_586-ALPL	chr1	21887118	21887705	+	ALPL	LN1	4	0	0	0	0	0	Exonic	236
chr1_219468492_219383873_84619-LYPLAL1	chr1	219383872	219468492	+	LYPLAL1	LN2	0	2	0	0	0	0	UnKnown	84620
chr1_22206965_22027991_178974-HSPG2	chr1	22027990	22206965	-	HSPG2	LT3	0	0	0	0	0	2	UnKnown	178975
chr1_222825674_222825319_355-MIA3	chr1	222825318	222825674	+	MIA3	LT1	0	0	0	8	0	0	Exonic	177
chr1_224477435_224424208_53227-NVL	chr1	224424207	224477435	-	NVL	LT2	0	0	0	0	2	0	Exonic	1041
chr1_225284940_225273411_11529-DNAH14	chr1	225273410	225284940	+	DNAH14	LT1	0	0	0	4	0	0	Exonic	202
chr1_225284941_225273412_11529-DNAH14	chr1	225273411	225284941	+	DNAH14	LT1	0	0	0	2	0	0	Exonic	202
chr1_225340585_225311229_29356-DNAH14	chr1	225311228	225340585	+	DNAH14	LN1	2	0	0	0	0	0	Intronic	29357
chr1_225755118_225742610_12508-ENAH	chr1	225742609	225755118	-	ENAH	LN2	0	2	0	0	0	0	Intronic	12509
chr1_226353699_226349232_4467-ACBD3	chr1	226349231	226353699	-	ACBD3	LT3	0	0	0	0	0	6	Exonic	440
chr1_226428231_226426713_1518-LIN9	chr1	226426712	226428231	+	LIN9	LT2	0	0	0	0	4	0	Intronic	1519
chr1_227935933_227935392_541-SNAP47	chr1	227935391	227935933	+	SNAP47	LN2	0	4	0	0	0	0	Intronic	542
chr1_230391090_230371760_19330-GALNT2	chr1	230371759	230391090	+	GALNT2	LN2	0	4	0	0	0	0	Exonic	762
chr1_230391090_230379054_12036-GALNT2	chr1	230379053	230391090	+	GALNT2	LT3	0	0	0	0	0	2	Exonic	527
chr1_230800332_230798885_1447-COG2	chr1	230798884	230800332	+	COG2	LN1	10	0	0	0	0	0	Intronic	1448
chr1_230800332_230798886_1446-COG2	chr1	230798885	230800332	+	COG2	LN2	0	2	0	0	0	0	Intronic	1447
chr1_231403649_231386707_16942-GNPAT	chr1	231386706	231403649	+	GNPAT	LT3	0	0	0	0	0	2	Exonic	1201
chr1_231954262_231930987_23275-DISC1	chr1	231930986	231954262	+	DISC1	LT1	0	0	0	10	0	0	Intronic	23276
chr1_231954263_231772023_182240-TSNAX-DISC1	chr1	231772022	231954263	+	TSNAX-DISC1	LN1	4	0	0	0	0	0	Intronic	182241
chr1_231954263_231954075_188-TSNAX-DISC1	chr1	231954074	231954263	+	TSNAX-DISC1	LT2	0	0	0	0	2	0	Exonic	189
chr1_232564310_232551240_13070-SIPA1L2	chr1	232551239	232564310	-	SIPA1L2	LN3	0	0	2	0	0	0	Exonic	506
chr1_232581532_232561335_20197-SIPA1L2	chr1	232561334	232581532	-	SIPA1L2	LT1	0	0	0	4	0	0	Exonic	1535
chr1_2332374_2328555_3819-RER1	chr1	2328554	2332374	+	RER1	LN3	0	0	10	0	0	0	Exonic	284
chr1_233344356_233334685_9671-PCNXL2	chr1	233334684	233344356	-	PCNXL2	LN2	0	2	0	0	0	0	Exonic	296
chr1_23366927_23356962_9965-KDM1A	chr1	23356961	23366927	+	KDM1A	LN1	4	0	0	0	0	0	Intronic	9966
chr1_23370978_23356961_14017-KDM1A	chr1	23356960	23370978	+	KDM1A	LN1_LN2	4	10	0	0	0	0	Intronic	14018
chr1_23380332_23356962_23370-KDM1A	chr1	23356961	23380332	+	KDM1A	LN1	2	0	0	0	0	0	Exonic	439
chr1_23398689_23397717_972-KDM1A	chr1	23397716	23398689	+	KDM1A	LN1_LN3_LT1	10	0	6	14	0	0	Intronic	973
chr1_234608557_234541649_66908-TARBP1	chr1	234541648	234608557	-	TARBP1	LN2	0	2	0	0	0	0	Exonic	3055
chr1_235590554_235577748_12806-TBCE	chr1	235577747	235590554	+	TBCE	LT2	0	0	0	0	4	0	Exonic	375
chr1_235597595_235582790_14805-TBCE	chr1	235582789	235597595	+	TBCE	LT2	0	0	0	0	2	0	Exonic	517
chr1_235602237_235582788_19449-TBCE	chr1	235582787	235602237	+	TBCE	LN2	0	4	0	0	0	0	Exonic	1052
chr1_235647831_235617468_30363-B3GALNT2	chr1	235617467	235647831	-	B3GALNT2	LN1	4	0	0	0	0	0	Exonic	950
chr1_235850347_235840391_9956-LYST	chr1	235840390	235850347	-	LYST	LT1	0	0	0	4	0	0	Exonic	337
chr1_235996967_235976271_20696-LYST	chr1	235976270	235996967	-	LYST	LN1	2	0	0	0	0	0	Exonic	380
chr1_236722435_236719105_3330-HEATR1	chr1	236719104	236722435	-	HEATR1	LN2	0	2	0	0	0	0	Exonic	879
chr1_236979842_236969443_10399-MTR	chr1	236969442	236979842	+	MTR	LN2_LN3_LT2	0	2	2	0	2	0	Intronic	10400
chr1_236979842_236972003_7839-MTR	chr1	236972002	236979842	+	MTR	LN2	0	2	0	0	0	0	Intronic	7840
chr1_237001899_236966728_35171-MTR	chr1	236966727	237001899	+	MTR	LN1	2	0	0	0	0	0	Exonic	1481
chr1_237016388_236998849_17539-MTR	chr1	236998848	237016388	+	MTR	LT3	0	0	0	0	0	8	Exonic	763
chr1_237026853_236998846_28007-MTR	chr1	236998845	237026853	+	MTR	LT1	0	0	0	8	0	0	Intronic	28008
chr1_237026854_237024425_2429-MTR	chr1	237024424	237026854	+	MTR	LT3	0	0	0	0	0	8	Exonic	362
chr1_23745632_23743742_1890-TCEA3	chr1	23743741	23745632	-	TCEA3	LN1	6	0	0	0	0	0	Exonic	311
chr1_237586548_237550581_35967-RYR2	chr1	237550580	237586548	+	RYR2	LN1	2	0	0	0	0	0	Exonic	429
chr1_237608822_237532834_75988-RYR2	chr1	237532833	237608822	+	RYR2	LN3	0	0	2	0	0	0	Exonic	983
chr1_237608822_237538017_70805-RYR2	chr1	237538016	237608822	+	RYR2	LT2	0	0	0	0	4	0	Exonic	908
chr1_239656107_239647475_8632-CHRM3	chr1	239647474	239656107	+	CHRM3	LN1	14	0	0	0	0	0	Intronic	8633
chr1_239656107_239649072_7035-CHRM3	chr1	239649071	239656107	+	CHRM3	LN2	0	2	0	0	0	0	Intronic	7036
chr1_24078520_24077335_1185-TCEB3	chr1	24077334	24078520	+	TCEB3	LN1	4	0	0	0	0	0	Exonic	1186
chr1_24152673_24143165_9508-HMGCL	chr1	24143164	24152673	-	HMGCL	LT1	0	0	0	2	0	0	Exonic	388
chr1_241755422_241748208_7214-KMO	chr1	241748207	241755422	-	KMO	LN2	0	2	0	0	0	0	Intronic	7215
chr1_241992415_241892035_100380-WDR64	chr1	241892034	241992415	-	WDR64	LT3	0	0	0	0	0	2	UnKnown	100381
chr1_242372637_242349139_23498-PLD5	chr1	242349138	242372637	+	PLD5	LN3	0	0	2	0	0	0	Intronic	23499
chr1_243507633_243480057_27576-SDCCAG8	chr1	243480056	243507633	+	SDCCAG8	LT3	0	0	0	0	0	2	Exonic	544
chr1_243542165_243433394_108771-SDCCAG8	chr1	243433393	243542165	+	SDCCAG8	LN2	0	6	0	0	0	0	Exonic	1433
chr1_243589860_243433407_156453-SDCCAG8	chr1	243433406	243589860	+	SDCCAG8	LT3	0	0	0	0	0	16	Exonic	1918
chr1_243727150_243708812_18338-AKT3	chr1	243708811	243727150	-	AKT3	LN2_LT3	0	2	0	0	0	16	Exonic	432
chr1_243727152_243708814_18338-AKT3	chr1	243708813	243727152	-	AKT3	LN2	0	2	0	0	0	0	Intronic	18339
chr1_243736352_243708814_27538-AKT3	chr1	243708813	243736352	-	AKT3	LT3	0	0	0	0	0	2	Intronic	27539
chr1_245012158_245008549_3609-HNRNPU-AS1	chr1	245008548	245012158	-	HNRNPU-AS1	LN1	6	0	0	0	0	0	UnKnown	3610
chr1_246370761_246350045_20716-SMYD3	chr1	246350044	246370761	-	SMYD3	LN1	2	0	0	0	0	0	Intronic	20717
chr1_246805338_246795195_10143-CNST	chr1	246795194	246805338	+	CNST	LN1	2	0	0	0	0	0	Intronic	10144
chr1_246921657_246907377_14280-SCCPDH	chr1	246907376	246921657	+	SCCPDH	LT3	0	0	0	0	0	10	Intronic	14281
chr1_246921658_246903474_18184-SCCPDH	chr1	246903473	246921658	+	SCCPDH	LN1	2	0	0	0	0	0	Exonic	311
chr1_246927659_246905692_21967-SCCPDH	chr1	246905691	246927659	+	SCCPDH	LN3	0	0	2	0	0	0	Intronic	21968
chr1_24861859_24861583_276-RCAN3	chr1	24861582	24861859	+	RCAN3	LT2	0	0	0	0	2	0	Exonic	277
chr1_25678183_25666964_11219-TMEM50A	chr1	25666963	25678183	+	TMEM50A	LN2_LT1_LT3	0	8	0	8	0	6	Intronic	11220
chr1_25683343_25678116_5227-TMEM50A	chr1	25678115	25683343	+	TMEM50A	LN3	0	0	8	0	0	0	Intronic	5228
chr1_25810765_25784882_25883-TMEM57	chr1	25784881	25810765	+	TMEM57	LN3	0	0	2	0	0	0	Exonic	661
chr1_26774150_26772806_1344-DHDDS	chr1	26772805	26774150	+	DHDDS	LN2	0	24	0	0	0	0	Intronic	1345
chr1_26789924_26781438_8486-LOC101928324	chr1	26781437	26789924	-	LOC101928324	LN1	2	0	0	0	0	0	UnKnown	8487
chr1_28075665_28060542_15123-FAM76A	chr1	28060541	28075665	+	FAM76A	LT3	0	0	0	0	0	16	Exonic	398
chr1_28120142_28116072_4070-STX12	chr1	28116071	28120142	+	STX12	LN1_LN2_LN3_LT1_LT2_LT3	35	20	20	20	2	28	Intronic	4071
chr1_28138779_28120044_18735-STX12	chr1	28120043	28138779	+	STX12	LN1	2	0	0	0	0	0	Exonic	388
chr1_28819602_28817462_2140-PHACTR4	chr1	28817461	28819602	+	PHACTR4	LN1	2	0	0	0	0	0	Intronic	2141
chr1_29023596_29016616_6980-GMEB1	chr1	29016615	29023596	+	GMEB1	LN3	0	0	4	0	0	0	Exonic	470
chr1_29338418_29319841_18577-EPB41	chr1	29319840	29338418	+	EPB41	LN1	5	0	0	0	0	0	Intronic	18578
chr1_29424447_29422667_1780-EPB41	chr1	29422666	29424447	+	EPB41	LT3	0	0	0	0	0	8	Exonic	579
chr1_29444501_29442211_2290-EPB41	chr1	29442210	29444501	+	EPB41	LT2	0	0	0	0	6	0	Exonic	1276
chr1_29481422_29474592_6830-SRSF4	chr1	29474591	29481422	-	SRSF4	LN3	0	0	2	0	0	0	Exonic	1452
chr1_29587414_29581786_5628-PTPRU	chr1	29581785	29587414	+	PTPRU	LN1	2	0	0	0	0	0	Intronic	5629
chr1_32504219_32502510_1709-KHDRBS1	chr1	32502509	32504219	+	KHDRBS1	LN1_LN3	2	0	2	0	0	0	Intronic	1710
chr1_32505173_32502510_2663-KHDRBS1	chr1	32502509	32505173	+	KHDRBS1	LN2	0	2	0	0	0	0	Intronic	2664
chr1_32510990_32495898_15092-KHDRBS1	chr1	32495897	32510990	+	KHDRBS1	LT2	0	0	0	0	4	0	Intronic	15093
chr1_32653724_32650125_3599-TXLNA	chr1	32650124	32653724	+	TXLNA	LT1	0	0	0	6	0	0	Intronic	3600
chr1_32653725_32650128_3597-TXLNA	chr1	32650127	32653725	+	TXLNA	LN2	0	2	0	0	0	0	Exonic	261
chr1_33723875_33723569_306-ZNF362	chr1	33723568	33723875	+	ZNF362	LT2	0	0	0	0	6	0	Intronic	307
chr1_33760905_33760537_368-ZNF362	chr1	33760536	33760905	+	ZNF362	LN1_LN2_LT1_LT3	44	6	0	10	0	16	Intronic	369
chr1_33799893_33160466_639427-AK2	chr1	33160465	33799893	-	AK2	LT2	0	0	0	0	8	0	UnKnown	639428
chr1_35570370_35565353_5017-ZMYM1	chr1	35565352	35570370	+	ZMYM1	LN1	2	0	0	0	0	0	Intronic	5018
chr1_35944813_35915468_29345-KIAA0319L	chr1	35915467	35944813	-	KIAA0319L	LN1	2	0	0	0	0	0	Exonic	1687
chr1_36307351_36306766_585-AGO4	chr1	36306765	36307351	+	AGO4	LT3	0	0	0	0	0	4	Exonic	451
chr1_36385301_36354028_31273-AGO1	chr1	36354027	36385301	+	AGO1	LN1	2	0	0	0	0	0	Exonic	2642
chr1_36559115_36556845_2270-ADPRHL2	chr1	36556844	36559115	+	ADPRHL2	LT2	0	0	0	0	6	0	Exonic	1009
chr1_38053313_38052912_401-GNL2	chr1	38052911	38053313	-	GNL2	LN1	2	0	0	0	0	0	Intronic	402
chr1_39385009_39381234_3775-RHBDL2	chr1	39381233	39385009	-	RHBDL2	LT3	0	0	0	0	0	2	Exonic	520
chr1_39513659_39512708_951-LOC101929487	chr1	39512707	39513659	+	LOC101929487	LT1	0	0	0	4	0	0	Exonic	952
chr1_39513659_39512708_951-XR_246313	chr1	39512707	39513659	+	XR_246313	LN2	0	6	0	0	0	0	Exonic	952
chr1_39783079_39782063_1016-MACF1	chr1	39782062	39783079	+	MACF1	LN2	0	4	0	0	0	0	Exonic	333
chr1_39790017_39749738_40279-MACF1	chr1	39749737	39790017	+	MACF1	LN2	0	8	0	0	0	0	Exonic	3474
chr1_39806624_39806173_451-MACF1	chr1	39806172	39806624	+	MACF1	LN2	0	4	0	0	0	0	Intronic	452
chr1_39806625_39796875_9750-MACF1	chr1	39796874	39806625	+	MACF1	LN2	0	4	0	0	0	0	Exonic	5967
chr1_39815299_39788280_27019-MACF1	chr1	39788279	39815299	+	MACF1	LN2	0	4	0	0	0	0	Exonic	6936
chr1_39824936_39818679_6257-MACF1	chr1	39818678	39824936	+	MACF1	LN1	2	0	0	0	0	0	Exonic	1045
chr1_39889866_39888402_1464-MACF1	chr1	39888401	39889866	+	MACF1	LN2	0	2	0	0	0	0	Exonic	338
chr1_39905172_39898207_6965-MACF1	chr1	39898206	39905172	+	MACF1	LN1_LT1	2	0	0	6	0	0	Exonic	1119
chr1_39929358_39924758_4600-MACF1	chr1	39924757	39929358	+	MACF1	LN1	2	0	0	0	0	0	Exonic	557
chr1_39945681_39903449_42232-MACF1	chr1	39903448	39945681	+	MACF1	LN3	0	0	2	0	0	0	Exonic	4164
chr1_39945681_39924758_20923-MACF1	chr1	39924757	39945681	+	MACF1	LN1	4	0	0	0	0	0	Exonic	956
chr1_40007513_39994727_12786-PPIEL	chr1	39994726	40007513	-	PPIEL	LN1	4	0	0	0	0	0	Exonic	232
chr1_40688382_40667600_20782-RLF	chr1	40667599	40688382	+	RLF	LT3	0	0	0	0	0	2	Intronic	20783
chr1_40872540_40869355_3185-SMAP2	chr1	40869354	40872540	+	SMAP2	LT3	0	0	0	0	0	4	Intronic	3186
chr1_40923110_40922616_494-ZFP69B	chr1	40922615	40923110	+	ZFP69B	LT2	0	0	0	0	2	0	Intronic	495
chr1_41007381_41006257_1124-ZNF684	chr1	41006256	41007381	+	ZNF684	LN2	0	4	0	0	0	0	Intronic	1125
chr1_41536393_41532618_3775-SCMH1	chr1	41532617	41536393	-	SCMH1	LN3	0	0	2	0	0	0	Intronic	3776
chr1_41537645_41536267_1378-SCMH1	chr1	41536266	41537645	-	SCMH1	LT3	0	0	0	0	0	8	Intronic	1379
chr1_42314760_42312054_2706-HIVEP3	chr1	42312053	42314760	-	HIVEP3	LT3	0	0	0	0	0	6	UnKnown	2707
chr1_42693637_42384084_309553-FOXJ3	chr1	42384083	42693637	-	FOXJ3	LN3	0	0	2	0	0	0	UnKnown	309554
chr1_42744455_42730786_13669-FOXJ3	chr1	42730785	42744455	-	FOXJ3	LT3	0	0	0	0	0	4	Intronic	13670
chr1_43133822_43129089_4733-PPIH	chr1	43129088	43133822	+	PPIH	LN2	0	6	0	0	0	0	Intronic	4734
chr1_43228146_43220540_7606-LEPRE1	chr1	43220539	43228146	-	LEPRE1	LN2	0	4	0	0	0	0	Exonic	880
chr1_43241392_43239234_2158-C1orf50	chr1	43239233	43241392	+	C1orf50	LN1	2	0	0	0	0	0	Exonic	732
chr1_44137545_44131366_6179-KDM4A	chr1	44131365	44137545	+	KDM4A	LT1	0	0	0	4	0	0	Intronic	6180
chr1_45923543_45918579_4964-TESK2	chr1	45918578	45923543	-	TESK2	LN3	0	0	2	0	0	0	Intronic	4965
chr1_46532763_46521467_11296-PIK3R3	chr1	46521466	46532763	-	PIK3R3	LT1	0	0	0	2	0	0	Exonic	627
chr1_47039367_47037735_1632-MKNK1	chr1	47037734	47039367	-	MKNK1	LN3	0	0	2	0	0	0	Intronic	1633
chr1_47842492_47834141_8351-CMPK1	chr1	47834140	47842492	+	CMPK1	LN1	2	0	0	0	0	0	Exonic	591
chr1_51246716_51032749_213967-FAF1	chr1	51032748	51246716	-	FAF1	LN3	0	0	2	0	0	0	Intronic	213968
chr1_51735797_51722787_13010-RNF11	chr1	51722786	51735797	+	RNF11	LT2	0	0	0	0	16	0	Intronic	13011
chr1_52227642_52215816_11826-OSBPL9	chr1	52215815	52227642	+	OSBPL9	LT3	0	0	0	0	0	2	Intronic	11827
chr1_52238394_52237741_653-OSBPL9	chr1	52237740	52238394	+	OSBPL9	LN1	2	0	0	0	0	0	Intronic	654
chr1_52299840_52293468_6372-NRD1	chr1	52293467	52299840	-	NRD1	LT3	0	0	0	0	0	6	Exonic	226
chr1_52867900_52867034_866-ORC1	chr1	52867033	52867900	-	ORC1	LN1	4	0	0	0	0	0	Exonic	228
chr1_53333448_53326402_7046-ZYG11A	chr1	53326401	53333448	+	ZYG11A	LT3	0	0	0	0	0	2	Intronic	7047
chr1_54348949_54343988_4961-YIPF1	chr1	54343987	54348949	-	YIPF1	LN1	2	0	0	0	0	0	Exonic	333
chr1_54511459_54509046_2413-TMEM59	chr1	54509045	54511459	-	TMEM59	LN2	0	2	0	0	0	0	Exonic	248
chr1_55138858_55117621_21237-MROH7	chr1	55117620	55138858	+	MROH7	LN2	0	4	0	0	0	0	Intronic	21238
chr1_59812070_59781818_30252-FGGY	chr1	59781817	59812070	+	FGGY	LT2	0	0	0	0	2	0	Intronic	30253
chr1_59812070_59787210_24860-FGGY	chr1	59787209	59812070	+	FGGY	LT3	0	0	0	0	0	4	Exonic	477
chr1_59844508_59787207_57301-FGGY	chr1	59787206	59844508	+	FGGY	LN2_LT1	0	6	0	2	0	0	Intronic	57302
chr1_59844508_59805629_38879-FGGY	chr1	59805628	59844508	+	FGGY	LN2_LN3	0	18	2	0	0	0	Intronic	38880
chr1_59922748_59781818_140930-FGGY	chr1	59781817	59922748	+	FGGY	LN1	2	0	0	0	0	0	Intronic	140931
chr1_59939873_59787207_152666-FGGY	chr1	59787206	59939873	+	FGGY	LN1	2	0	0	0	0	0	Intronic	152667
chr1_6046292_6021854_24438-NPHP4	chr1	6021853	6046292	-	NPHP4	LT2	0	0	0	0	2	0	Exonic	612
chr1_62341038_62293094_47944-INADL	chr1	62293093	62341038	+	INADL	LT2	0	0	0	0	4	0	Exonic	1141
chr1_62579918_62293094_286824-INADL	chr1	62293093	62579918	+	INADL	LN2	0	2	0	0	0	0	Exonic	2837
chr1_62579918_62321702_258216-INADL	chr1	62321701	62579918	+	INADL	LN2	0	12	0	0	0	0	Exonic	2543
chr1_62594616_62593643_973-INADL	chr1	62593642	62594616	+	INADL	LN3	0	0	2	0	0	0	Intronic	974
chr1_62914337_62913012_1325-USP1	chr1	62913011	62914337	+	USP1	LN2	0	2	0	0	0	0	Exonic	373
chr1_63027374_63018403_8971-DOCK7	chr1	63018402	63027374	-	DOCK7	LN1	4	0	0	0	0	0	Exonic	654
chr1_63286879_63282245_4634-ATG4C	chr1	63282244	63286879	+	ATG4C	LT3	0	0	0	0	0	2	Intronic	4635
chr1_63300522_63269389_31133-ATG4C	chr1	63269388	63300522	+	ATG4C	LN3	0	0	2	0	0	0	Intronic	31134
chr1_6637130_6636475_655-TAS1R1	chr1	6636474	6637130	+	TAS1R1	LN1	10	0	0	0	0	0	Exonic	334
chr1_67412845_67411833_1012-MIER1	chr1	67411832	67412845	+	MIER1	LN2	0	2	0	0	0	0	Exonic	1013
chr1_6885270_6880243_5027-CAMTA1	chr1	6880242	6885270	+	CAMTA1	LN2	0	2	0	0	0	0	Exonic	187
chr1_70712589_70687294_25295-SRSF11	chr1	70687293	70712589	+	SRSF11	LN1	2	0	0	0	0	0	Exonic	2220
chr1_74737392_74715143_22249-TNNI3K	chr1	74715142	74737392	+	TNNI3K	LN3	0	0	4	0	0	0	Exonic	295
chr1_74973379_74905173_68206-FPGT-TNNI3K	chr1	74905172	74973379	+	FPGT-TNNI3K	LN1	4	0	0	0	0	0	Intronic	68207
chr1_76216231_76194088_22143-ACADM	chr1	76194087	76216231	+	ACADM	LN3	0	0	3	0	0	0	Exonic	913
chr1_77533932_77509889_24043-ST6GALNAC5	chr1	77509888	77533932	+	ST6GALNAC5	LN2	0	2	0	0	0	0	UnKnown	24044
chr1_78332075_78324622_7453-FAM73A	chr1	78324621	78332075	+	FAM73A	LN2	0	2	0	0	0	0	Intronic	7454
chr1_7838228_7837219_1009-VAMP3	chr1	7837218	7838228	+	VAMP3	LN2_LT1	0	90	0	14	0	0	Intronic	1010
chr1_78717561_78715870_1691-MGC27382	chr1	78715869	78717561	+	MGC27382	LN1	6	0	0	0	0	0	Exonic	572
chr1_78722177_78717177_5000-MGC27382	chr1	78717176	78722177	+	MGC27382	LN1	4	0	0	0	0	0	Intronic	5001
chr1_7896005_7886540_9465-PER3	chr1	7886539	7896005	+	PER3	LN2	0	2	0	0	0	0	Exonic	1438
chr1_7897209_7886540_10669-PER3	chr1	7886539	7897209	+	PER3	LN1_LT1	2	0	0	4	0	0	Exonic	1589
chr1_82348802_82302570_46232-LPHN2	chr1	82302569	82348802	+	LPHN2	LN1	2	0	0	0	0	0	Intronic	46233
chr1_82372915_82356141_16774-LPHN2	chr1	82356140	82372915	+	LPHN2	LN3	0	0	4	0	0	0	Intronic	16775
chr1_8424315_8421823_2492-RERE	chr1	8421822	8424315	-	RERE	LT3	0	0	0	0	0	2	Exonic	476
chr1_84679999_84644859_35140-PRKACB	chr1	84644858	84679999	+	PRKACB	LN1	2	0	0	0	0	0	Intronic	35141
chr1_85437717_85412716_25001-MCOLN2	chr1	85412715	85437717	-	MCOLN2	LN2	0	7	0	0	0	0	Intronic	25002
chr1_86252144_86196191_55953-COL24A1	chr1	86196190	86252144	-	COL24A1	LN1	4	0	0	0	0	0	Exonic	1232
chr1_89251895_89236034_15861-PKN2	chr1	89236033	89251895	+	PKN2	LN2	0	6	0	0	0	0	Intronic	15862
chr1_89255735_89250321_5414-PKN2	chr1	89250320	89255735	+	PKN2	LN2	0	2	0	0	0	0	Intronic	5415
chr1_89319029_89318790_239-GTF2B	chr1	89318789	89319029	-	GTF2B	LN2_LT1	0	4	0	2	0	0	Exonic	240
chr1_9129653_9117507_12146-SLC2A5	chr1	9117506	9129653	-	SLC2A5	LT3	0	0	0	0	0	8	Exonic	351
chr1_92185021_92163646_21375-TGFBR3	chr1	92163645	92185021	-	TGFBR3	LT3	0	0	0	0	0	2	Exonic	916
chr1_92329836_92327028_2808-TGFBR3	chr1	92327027	92329836	-	TGFBR3	LN2_LT3	0	3	0	0	0	2	Intronic	2809
chr1_93101851_93070864_30987-EVI5	chr1	93070863	93101851	-	EVI5	LT3	0	0	0	0	0	2	Exonic	636
chr1_93170301_93131496_38805-EVI5	chr1	93131495	93170301	-	EVI5	LN3	0	0	2	0	0	0	Exonic	1063
chr1_93659301_93657557_1744-CCDC18	chr1	93657556	93659301	+	CCDC18	LT3	0	0	0	0	0	2	Exonic	236
chr1_94510300_94506765_3535-ABCA4	chr1	94506764	94510300	-	ABCA4	LN3	0	0	8	0	0	0	Exonic	604
chr1_94965169_94964157_1012-ABCD3	chr1	94964156	94965169	+	ABCD3	LT3	0	0	0	0	0	2	Intronic	1013
chr1_94972197_94964157_8040-ABCD3	chr1	94964156	94972197	+	ABCD3	LN1	4	0	0	0	0	0	Intronic	8041
chr1_95209549_95197814_11735-XR_246373	chr1	95197813	95209549	-	XR_246373	LN2	0	4	0	0	0	0	UnKnown	11736
chr1_95639444_95609446_29998-TMEM56-RWDD3	chr1	95609445	95639444	+	TMEM56-RWDD3	LN2_LT2_LT3	0	2	0	0	4	2	Intronic	29999
chr1_97876686_97839117_37569-DPYD	chr1	97839116	97876686	-	DPYD	LT1	0	0	0	2	0	0	Intronic	37570
chr10_101487320_101476105_11215-COX15	chr10	101476104	101487320	-	COX15	LN2	0	2	0	0	0	0	Exonic	829
chr10_102685775_102683731_2044-SLF2	chr10	102683730	102685775	+	SLF2	LT3	0	0	0	0	0	12	Unknown	2045
chr10_102710509_102697158_13351-SLF2	chr10	102697157	102710509	+	SLF2	LT3	0	0	0	0	0	5	Unknown	13352
chr10_103909085_103902801_6284-PPRC1	chr10	103902800	103909085	+	PPRC1	LN2	0	4	0	0	0	0	Intronic	6285
chr10_103917970_103916775_1195-NOLC1	chr10	103916774	103917970	+	NOLC1	LN2	0	4	0	0	0	0	Intronic	1196
chr10_104128211_104126842_1369-GBF1	chr10	104126841	104128211	+	GBF1	LN3	0	0	4	0	0	0	Exonic	446
chr10_104139711_104139041_670-GBF1	chr10	104139040	104139711	+	GBF1	LT1	0	0	0	2	0	0	Exonic	384
chr10_104634418_104632205_2213-AS3MT	chr10	104632204	104634418	+	AS3MT	LT3	0	0	0	0	0	4	Exonic	358
chr10_104638748_104632205_6543-AS3MT	chr10	104632204	104638748	+	AS3MT	LT3	0	0	0	0	0	4	Exonic	715
chr10_104941085_104934615_6470-NT5C2	chr10	104934614	104941085	-	NT5C2	LN1_LN2_LN3	14	6	6	0	0	0	Exonic	223
chr10_105198564_105197771_793-PDCD11	chr10	105197770	105198564	+	PDCD11	LN1_LN2_LN3	2	4	8	0	0	0	Intronic	794
chr10_105200607_105200047_560-PDCD11	chr10	105200046	105200607	+	PDCD11	LT3	0	0	0	0	0	4	Exonic	409
chr10_105985315_105971765_13550-WDR96	chr10	105971764	105985315	-	WDR96	LT3	0	0	0	0	0	8	Exonic	416
chr10_111674857_111651480_23377-XPNPEP1	chr10	111651479	111674857	-	XPNPEP1	LN3	0	0	4	0	0	0	Exonic	383
chr10_111890244_111883881_6363-ADD3	chr10	111883880	111890244	+	ADD3	LN3	0	0	2	0	0	0	Exonic	483
chr10_11259469_11207448_52021-CELF2	chr10	11207447	11259469	+	CELF2	LN1	8	0	0	0	0	0	Exonic	280
chr10_11291163_11207448_83715-CELF2	chr10	11207447	11291163	+	CELF2	LN1	2	0	0	0	0	0	Exonic	329
chr10_11330515_11308561_21954-CELF2	chr10	11308560	11330515	+	CELF2	LN3	0	0	2	0	0	0	Exonic	438
chr10_114173065_114133844_39221-ACSL5	chr10	114133843	114173065	+	ACSL5	LT3	0	0	0	0	0	2	UnKnown	39222
chr10_114182199_114181351_848-ACSL5	chr10	114181350	114182199	+	ACSL5	LN1	4	0	0	0	0	0	Exonic	279
chr10_115664795_115639333_25462-NHLRC2	chr10	115639332	115664795	+	NHLRC2	LN2	0	6	0	0	0	0	Exonic	1137
chr10_116734143_116730126_4017-TRUB1	chr10	116730125	116734143	+	TRUB1	LN2	0	4	0	0	0	0	Intronic	4018
chr10_119800076_119768593_31483-RAB11FIP2	chr10	119768592	119800076	-	RAB11FIP2	LT2	0	0	0	0	8	0	Exonic	1162
chr10_12056183_11971864_84319-UPF2	chr10	11971863	12056183	-	UPF2	LN1	4	0	0	0	0	0	Exonic	2664
chr10_121571467_121556229_15238-INPP5F	chr10	121556228	121571467	+	INPP5F	LT3	0	0	0	0	0	2	Exonic	1215
chr10_121674330_121671555_2775-SEC23IP	chr10	121671554	121674330	+	SEC23IP	LN3	0	0	4	0	0	0	Intronic	2776
chr10_122665532_122643291_22241-WDR11	chr10	122643290	122665532	+	WDR11	LN2	0	2	0	0	0	0	Intronic	22242
chr10_122665533_122643292_22241-WDR11	chr10	122643291	122665533	+	WDR11	LN2	0	2	0	0	0	0	Exonic	1698
chr10_123279683_123256046_23637-FGFR2	chr10	123256045	123279683	-	FGFR2	LN1	2	0	0	0	0	0	Exonic	1118
chr10_123971223_123954555_16668-TACC2	chr10	123954554	123971223	+	TACC2	LT2	0	0	0	0	4	0	Exonic	1449
chr10_124333278_124331830_1448-DMBT1	chr10	124331829	124333278	+	DMBT1	LN3_LT1_LT2	0	0	10	124	198	0	Exonic	96
chr10_124395715_124380714_15001-DMBT1	chr10	124380713	124395715	+	DMBT1	LN1	2	0	0	0	0	0	Exonic	1332
chr10_12595355_12431870_163485-CAMK1D	chr10	12431869	12595355	+	CAMK1D	LN3	0	0	4	0	0	0	Intronic	163486
chr10_12595355_12571821_23534-CAMK1D	chr10	12571820	12595355	+	CAMK1D	LN2	0	2	0	0	0	0	Intronic	23535
chr10_126205839_126185529_20310-LHPP	chr10	126185528	126205839	+	LHPP	LN2	0	2	0	0	0	0	Intronic	20311
chr10_12651111_12595223_55888-CAMK1D	chr10	12595222	12651111	+	CAMK1D	LT2	0	0	0	0	10	0	Intronic	55889
chr10_126650976_126631025_19951-ZRANB1	chr10	126631024	126650976	+	ZRANB1	LN3	0	0	2	0	0	0	Intronic	19952
chr10_12754260_12708735_45525-CAMK1D	chr10	12708734	12754260	+	CAMK1D	LT1	0	0	0	2	0	0	Intronic	45526
chr10_12811797_12802946_8851-CAMK1D	chr10	12802945	12811797	+	CAMK1D	LN2	0	2	0	0	0	0	Intronic	8852
chr10_128798570_128768965_29605-DOCK1	chr10	128768964	128798570	+	DOCK1	LN2	0	2	0	0	0	0	Exonic	939
chr10_128810637_128806995_3642-DOCK1	chr10	128806994	128810637	+	DOCK1	LN1	8	0	0	0	0	0	Intronic	3643
chr10_128817098_128806995_10103-DOCK1	chr10	128806994	128817098	+	DOCK1	LN3	0	0	4	0	0	0	Intronic	10104
chr10_128860039_128806995_53044-DOCK1	chr10	128806994	128860039	+	DOCK1	LT3	0	0	0	0	0	4	Intronic	53045
chr10_128860040_128806996_53044-DOCK1	chr10	128806995	128860040	+	DOCK1	LN2	0	2	0	0	0	0	Exonic	1397
chr10_128908617_128768965_139652-DOCK1	chr10	128768964	128908617	+	DOCK1	LT2	0	0	0	0	6	0	Exonic	2514
chr10_131336707_131334505_2202-MGMT	chr10	131334504	131336707	+	MGMT	LT3	0	0	0	0	0	12	Intronic	2203
chr10_133748509_133747961_548-PPP2R2D	chr10	133747960	133748509	+	PPP2R2D	LN3	0	0	2	0	0	0	Exonic	211
chr10_133761295_133747962_13333-PPP2R2D	chr10	133747961	133761295	+	PPP2R2D	LN3	0	0	6	0	0	0	Exonic	982
chr10_135216276_135209216_7060-MTG1	chr10	135209215	135216276	+	MTG1	LN3	0	0	2	0	0	0	Intronic	7061
chr10_135216276_135215032_1244-MTG1	chr10	135215031	135216276	+	MTG1	LN2	0	4	0	0	0	0	Intronic	1245
chr10_13534876_13522899_11977-BEND7	chr10	13522898	13534876	-	BEND7	LN3	0	0	2	0	0	0	Exonic	492
chr10_13538888_13534611_4277-BEND7	chr10	13534610	13538888	-	BEND7	LN2	0	2	0	0	0	0	Exonic	389
chr10_13736039_13701323_34716-FRMD4A	chr10	13701322	13736039	-	FRMD4A	LN1	2	0	0	0	0	0	Exonic	1091
chr10_15617593_15590454_27139-ITGA8	chr10	15590453	15617593	-	ITGA8	LN1	10	0	0	0	0	0	Exonic	508
chr10_15628663_15590454_38209-ITGA8	chr10	15590453	15628663	-	ITGA8	LN2	0	10	0	0	0	0	Exonic	589
chr10_15628663_15600073_28590-ITGA8	chr10	15600072	15628663	-	ITGA8	LN3	0	0	4	0	0	0	Exonic	475
chr10_15628663_15606362_22301-ITGA8	chr10	15606361	15628663	-	ITGA8	LN1	8	0	0	0	0	0	Intronic	22302
chr10_15628663_15614210_14453-ITGA8	chr10	15614209	15628663	-	ITGA8	LN1	2	0	0	0	0	0	Exonic	346
chr10_15628663_15617488_11175-ITGA8	chr10	15617487	15628663	-	ITGA8	LN2_LN3	0	4	2	0	0	0	Exonic	187
chr10_15634303_15590454_43849-ITGA8	chr10	15590453	15634303	-	ITGA8	LN2_LN3	0	12	4	0	0	0	Exonic	669
chr10_15634303_15617488_16815-ITGA8	chr10	15617487	15634303	-	ITGA8	LN3	0	0	4	0	0	0	Exonic	267
chr10_15639298_15628583_10715-ITGA8	chr10	15628582	15639298	-	ITGA8	LN2_LT1_LT2	0	4	0	8	2	0	Exonic	254
chr10_15889938_15875627_14311-FAM188A	chr10	15875626	15889938	-	FAM188A	LN3	0	0	2	0	0	0	Intronic	14312
chr10_15889944_15858838_31106-FAM188A	chr10	15858837	15889944	-	FAM188A	LN1	10	0	0	0	0	0	Intronic	31107
chr10_17061982_17024483_37499-CUBN	chr10	17024482	17061982	-	CUBN	LN1	6	0	0	0	0	0	Exonic	678
chr10_20357168_20290704_66464-PLXDC2	chr10	20290703	20357168	+	PLXDC2	LN1_LN3_LT3	12	0	2	0	0	6	Exonic	282
chr10_21188379_21157593_30786-NEBL	chr10	21157592	21188379	-	NEBL	LN1	4	0	0	0	0	0	Exonic	676
chr10_22016857_21970261_46596-MLLT10	chr10	21970260	22016857	+	MLLT10	LT2	0	0	0	0	2	0	Exonic	490
chr10_22936805_22935148_1657-PIP4K2A	chr10	22935147	22936805	-	PIP4K2A	LN3	0	0	2	0	0	0	Intronic	1658
chr10_24673351_24669797_3554-KIAA1217	chr10	24669796	24673351	+	KIAA1217	LN3	0	0	2	0	0	0	Intronic	3555
chr10_24825822_24816865_8957-KIAA1217	chr10	24816864	24825822	+	KIAA1217	LN1_LN3	4	0	4	0	0	0	Exonic	636
chr10_25313078_25310671_2407-THNSL1	chr10	25310670	25313078	+	THNSL1	LN3	0	0	2	0	0	0	Exonic	1141
chr10_26800835_26792126_8709-APBB1IP	chr10	26792125	26800835	+	APBB1IP	LN3	0	0	4	0	0	0	Exonic	238
chr10_27822922_27821435_1487-RAB18	chr10	27821434	27822922	+	RAB18	LN3	0	0	4	0	0	0	Intronic	1488
chr10_27831804_27815757_16047-RAB18	chr10	27815756	27831804	+	RAB18	LT1	0	0	0	2	0	0	UnKnown	16048
chr10_28527664_28436412_91252-MPP7	chr10	28436411	28527664	-	MPP7	LT3	0	0	0	0	0	2	Exonic	446
chr10_295027_225933_69094-ZMYND11	chr10	225932	295027	+	ZMYND11	LN1	2	0	0	0	0	0	Intronic	69095
chr10_29853370_29852879_491-SVIL	chr10	29852878	29853370	-	SVIL	LT1	0	0	0	2	0	0	Intronic	492
chr10_30399760_30397716_2044-LOC101929256	chr10	30397715	30399760	+	LOC101929256	LN1_LN2_LN3	10	2	10	0	0	0	Exonic	300
chr10_30630569_30629155_1414-MTPAP	chr10	30629154	30630569	-	MTPAP	LT2	0	0	0	0	6	0	Exonic	398
chr10_30739448_30739187_261-MAP3K8	chr10	30739186	30739448	+	MAP3K8	LN3	0	0	2	0	0	0	Exonic	262
chr10_30740672_30739186_1486-MAP3K8	chr10	30739185	30740672	+	MAP3K8	LN1_LN3	4	0	4	0	0	0	Intronic	1487
chr10_32099675_32097577_2098-ARHGAP12	chr10	32097576	32099675	-	ARHGAP12	LT1	0	0	0	2	0	0	Exonic	415
chr10_32120728_32109315_11413-ARHGAP12	chr10	32109314	32120728	-	ARHGAP12	LT3	0	0	0	0	0	2	Exonic	246
chr10_32762951_32740520_22431-C10orf68	chr10	32740519	32762951	+	C10orf68	LT3	0	0	0	0	0	8	Exonic	847
chr10_32770710_32740520_30190-C10orf68	chr10	32740519	32770710	+	C10orf68	LT3	0	0	0	0	0	4	Intronic	30191
chr10_32912745_32847914_64831-C10orf68	chr10	32847913	32912745	+	C10orf68	LN1	8	0	0	0	0	0	Intronic	64832
chr10_34673182_34666895_6287-PARD3	chr10	34666894	34673182	-	PARD3	LT3	0	0	0	0	0	8	Exonic	649
chr10_34688341_34636893_51448-PARD3	chr10	34636892	34688341	-	PARD3	LT2	0	0	0	0	4	0	Exonic	1412
chr10_35641550_35641358_192-CCNY	chr10	35641357	35641550	-	CCNY	LT1	0	0	0	2	0	0	Intronic	193
chr10_47122996_47121121_1875-LINC00842	chr10	47121120	47122996	-	LINC00842	LN2	0	2	0	0	0	0	Intronic	1876
chr10_4950612_4915406_35206-LOC101928027	chr10	4915405	4950612	+	LOC101928027	LN3	0	0	2	0	0	0	UnKnown	35207
chr10_4951797_4872866_78931-AKR1E2	chr10	4872865	4951797	+	AKR1E2	LN2	0	6	0	0	0	0	UnKnown	78932
chr10_50154202_50151375_2827-WDFY4	chr10	50151374	50154202	+	WDFY4	LT1	0	0	0	2	0	0	Exonic	238
chr10_50708742_50680955_27787-ERCC6	chr10	50680954	50708742	-	ERCC6	LN1	4	0	0	0	0	0	Exonic	1303
chr10_52913090_52896686_16404-PRKG1	chr10	52896685	52913090	+	PRKG1	LN2	0	2	0	0	0	0	Intronic	16405
chr10_5324861_5202775_122086-AKR1C8P	chr10	5202774	5324861	-	AKR1C8P	LN2	0	6	0	0	0	0	Unknown	122087
chr10_55973808_55912860_60948-PCDH15	chr10	55912859	55973808	-	PCDH15	LN1	2	0	0	0	0	0	Exonic	799
chr10_5756170_5741490_14680-FAM208B	chr10	5741489	5756170	+	FAM208B	LT3	0	0	0	0	0	2	Intronic	14681
chr10_6002528_5998340_4188-IL15RA	chr10	5998339	6002528	-	IL15RA	LN3	0	0	4	0	0	0	Intronic	4189
chr10_61083866_61043123_40743-FAM13C	chr10	61043122	61083866	-	FAM13C	LN1	6	0	0	0	0	0	Exonic	268
chr10_61083866_61062561_21305-FAM13C	chr10	61062560	61083866	-	FAM13C	LN3	0	0	4	0	0	0	Exonic	183
chr10_62701612_62670645_30967-RHOBTB1	chr10	62670644	62701612	-	RHOBTB1	LN2	0	2	0	0	0	0	Exonic	357
chr10_69773943_69773783_160-HERC4	chr10	69773782	69773943	-	HERC4	LN2	0	2	0	0	0	0	Exonic	161
chr10_69797926_69773783_24143-HERC4	chr10	69773782	69797926	-	HERC4	LN1	4	0	0	0	0	0	Exonic	683
chr10_70433244_70432652_592-TET1	chr10	70432651	70433244	+	TET1	LT3	0	0	0	0	0	2	Intronic	593
chr10_70947511_70945742_1769-SUPV3L1	chr10	70945741	70947511	+	SUPV3L1	LT3	0	0	0	0	0	2	Intronic	1770
chr10_71860053_71849816_10237-H2AFY2	chr10	71849815	71860053	+	H2AFY2	LN2	0	4	0	0	0	0	Exonic	606
chr10_71876434_35623364_36253070-CCNY	chr10	35623363	71876434	+	CCNY	LN2	0	4	0	0	0	0	UnKnown	longer than 2000000bp
chr10_71883856_71815527_68329-AIFM2	chr10	71815526	71883856	-	AIFM2	LN1	4	0	0	0	0	0	UnKnown	68330
chr10_71920825_71912019_8806-SAR1A	chr10	71912018	71920825	-	SAR1A	LN1	4	0	0	0	0	0	Exonic	632
chr10_72629653_72617370_12283-SGPL1	chr10	72617369	72629653	+	SGPL1	LN2	0	2	0	0	0	0	Intronic	12284
chr10_72629654_72628102_1552-SGPL1	chr10	72628101	72629654	+	SGPL1	LT2	0	0	0	0	2	0	Exonic	195
chr10_7325921_7262373_63548-SFMBT2	chr10	7262372	7325921	-	SFMBT2	LN2	0	2	0	0	0	0	Exonic	614
chr10_73337749_73326499_11250-CDH23	chr10	73326498	73337749	+	CDH23	LN1	2	0	0	0	0	0	Exonic	403
chr10_74034179_74033915_264-DDIT4	chr10	74033914	74034179	+	DDIT4	LN1	2	0	0	0	0	0	Exonic	265
chr10_7423911_7230586_193325-SFMBT2	chr10	7230585	7423911	-	SFMBT2	LT1	0	0	0	14	0	0	Exonic	1859
chr10_74475659_74468040_7619-MCU	chr10	74468039	74475659	+	MCU	LN2_LN3	0	6	2	0	0	0	Intronic	7620
chr10_74475659_74474868_791-MCU	chr10	74474867	74475659	+	MCU	LT2	0	0	0	0	4	0	Intronic	792
chr10_75290593_75276133_14460-USP54	chr10	75276132	75290593	-	USP54	LN3	0	0	2	0	0	0	Exonic	2736
chr10_75290593_75286405_4188-USP54	chr10	75286404	75290593	-	USP54	LN1	2	0	0	0	0	0	Exonic	879
chr10_75511001_75506388_4613-SEC24C	chr10	75506387	75511001	+	SEC24C	LN3	0	0	2	0	0	0	Exonic	423
chr10_75561804_75557182_4622-ZSWIM8-AS1	chr10	75557181	75561804	-	ZSWIM8-AS1	LT2	0	0	0	0	2	0	UnKnown	4623
chr10_75607840_75602216_5624-CAMK2G	chr10	75602215	75607840	-	CAMK2G	LN1	8	0	0	0	0	0	Exonic	302
chr10_75676624_75676459_165-C10orf55	chr10	75676458	75676624	-	C10orf55	LT1	0	0	0	6	0	0	Intronic	166
chr10_75865111_75855414_9697-VCL	chr10	75855413	75865111	+	VCL	LT1	0	0	0	4	0	0	Exonic	891
chr10_7604132_7603919_213-ITIH5	chr10	7603918	7604132	-	ITIH5	LN1	10	0	0	0	0	0	Exonic	214
chr10_76360251_76335163_25088-ADK	chr10	76335162	76360251	+	ADK	LT2	0	0	0	0	20	0	Intronic	25089
chr10_76603235_76598440_4795-KAT6B	chr10	76598439	76603235	+	KAT6B	LN3_LT3	0	0	2	0	0	20	Intronic	4796
chr10_76748870_76732265_16605-KAT6B	chr10	76732264	76748870	+	KAT6B	LN2	0	2	0	0	0	0	Exonic	1701
chr10_77807061_77795766_11295-C10orf11	chr10	77795765	77807061	+	C10orf11	LN1	2	0	0	0	0	0	Exonic	267
chr10_77818540_77795765_22775-C10orf11	chr10	77795764	77818540	+	C10orf11	LN1	2	0	0	0	0	0	Intronic	22776
chr10_81192514_81154032_38482-ZCCHC24	chr10	81154031	81192514	-	ZCCHC24	LN3	0	0	4	0	0	0	Exonic	366
chr10_81316224_81316012_212-SFTPA2	chr10	81316011	81316224	+	SFTPA2	LN1	4	0	0	0	0	0	Exonic	213
chr10_81316583_81316348_235-SFTPA2	chr10	81316347	81316583	-	SFTPA2	LN1	2	0	0	0	0	0	Exonic	236
chr10_81316980_81316472_508-SFTPA2	chr10	81316471	81316980	+	SFTPA2	LN3	0	0	2	0	0	0	Exonic	509
chr10_81374436_81373685_751-SFTPA1	chr10	81373684	81374436	+	SFTPA1	LN3	0	0	2	0	0	0	Exonic	752
chr10_81813342_81813152_190-TMEM254-AS1	chr10	81813151	81813342	-	TMEM254-AS1	LN3	0	0	2	0	0	0	Exonic	191
chr10_82249069_82222843_26226-TSPAN14	chr10	82222842	82249069	+	TSPAN14	LN3	0	0	2	0	0	0	Intronic	26227
chr10_88220253_88217285_2968-WAPAL	chr10	88217284	88220253	-	WAPAL	LT2	0	0	0	0	2	0	Intronic	2969
chr10_89501126_89487040_14086-PAPSS2	chr10	89487039	89501126	+	PAPSS2	LN3	0	0	6	0	0	0	Intronic	14087
chr10_93590937_93579026_11911-TNKS2	chr10	93579025	93590937	+	TNKS2	LT2	0	0	0	0	4	0	Intronic	11912
chr10_93768031_93754291_13740-BTAF1	chr10	93754290	93768031	+	BTAF1	LN2	0	2	0	0	0	0	Intronic	13741
chr10_94659400_94653105_6295-EXOC6	chr10	94653104	94659400	+	EXOC6	LN2	0	2	0	0	0	0	Intronic	6296
chr10_96018906_96018556_350-PLCE1	chr10	96018555	96018906	+	PLCE1	LN1	9	0	0	0	0	0	Intronic	351
chr10_96291217_96290959_258-TBC1D12	chr10	96290958	96291217	+	TBC1D12	LT2	0	0	0	0	2	0	Exonic	259
chr10_96466717_96443026_23691-CYP2C18	chr10	96443025	96466717	+	CYP2C18	LN1	2	0	0	0	0	0	UnKnown	23692
chr10_96541754_96493054_48700-CYP2C19	chr10	96493053	96541754	+	CYP2C19	LT1	0	0	0	6	0	0	UnKnown	48701
chr10_97007123_96985305_21818-PDLIM1	chr10	96985304	97007123	-	PDLIM1	LT3	0	0	0	0	0	4	UnKnown	21819
chr10_97007123_96997686_9437-PDLIM1	chr10	96997685	97007123	-	PDLIM1	LN1	4	0	0	0	0	0	Exonic	453
chr10_97444381_97442408_1973-TCTN3	chr10	97442407	97444381	-	TCTN3	LN1	6	0	0	0	0	0	Exonic	483
chr10_97624537_63816875_33807662-ARID5B	chr10	63816874	97624537	+	ARID5B	LT3	0	0	0	0	0	4	UnKnown	longer than 2000000bp
chr10_98312816_98312404_412-TM9SF3	chr10	98312403	98312816	-	TM9SF3	LN1	22	0	0	0	0	0	Intronic	413
chr10_98711952_98667021_44931-LCOR	chr10	98667020	98711952	+	LCOR	LN3	0	0	4	0	0	0	Intronic	44932
chr10_98711953_98703872_8081-LCOR	chr10	98703871	98711953	+	LCOR	LT3	0	0	0	0	0	4	Exonic	513
chr10_98749596_98740550_9046-C10orf12	chr10	98740549	98749596	+	C10orf12	LN2	0	2	0	0	0	0	UnKnown	9047
chr10_98791430_98790512_918-SLIT1	chr10	98790511	98791430	-	SLIT1	LN2	0	2	0	0	0	0	Intronic	919
chr10_99025882_98988904_36978-ARHGAP19-SLIT1	chr10	98988903	99025882	-	ARHGAP19-SLIT1	LN3	0	0	2	0	0	0	Exonic	1418
chr10_99422724_99416041_6683-PI4K2A	chr10	99416040	99422724	+	PI4K2A	LN3	0	0	2	0	0	0	Intronic	6684
chr10_99923153_99915849_7304-R3HCC1L	chr10	99915848	99923153	+	R3HCC1L	LN3	0	0	2	0	0	0	Intronic	7305
chr11_10024236_9989888_34348-SBF2	chr11	9989887	10024236	-	SBF2	LN2	0	14	0	0	0	0	Exonic	981
chr11_100962607_100933178_29429-PGR	chr11	100933177	100962607	-	PGR	LN1	2	0	0	0	0	0	Exonic	423
chr11_101375529_101353680_21849-TRPC6	chr11	101353679	101375529	-	TRPC6	LN1	2	0	0	0	0	0	Exonic	1175
chr11_102239278_102233626_5652-BIRC2	chr11	102233625	102239278	+	BIRC2	LN1	2	0	0	0	0	0	Intronic	5653
chr11_106579392_106558380_21012-GUCY1A2	chr11	106558379	106579392	-	GUCY1A2	LN2	0	2	0	0	0	0	Exonic	258
chr11_107263621_107219663_43958-CWF19L2	chr11	107219662	107263621	-	CWF19L2	LN2	0	4	0	0	0	0	Exonic	585
chr11_108013277_108009625_3652-ACAT1	chr11	108009624	108013277	+	ACAT1	LN3	0	0	4	0	0	0	Exonic	505
chr11_108100050_108098324_1726-ATM	chr11	108098323	108100050	+	ATM	LT3	0	0	0	0	0	2	Exonic	359
chr11_108160528_108154954_5574-ATM	chr11	108154953	108160528	+	ATM	LN2	0	2	0	0	0	0	Exonic	690
chr11_108168109_108165654_2455-ATM	chr11	108165653	108168109	+	ATM	LT2	0	0	0	0	2	0	Exonic	229
chr11_108173756_108172375_1381-ATM	chr11	108172374	108173756	+	ATM	LT3	0	0	0	0	0	6	Exonic	319
chr11_108202764_108172375_30389-ATM	chr11	108172374	108202764	+	ATM	LN3	0	0	2	0	0	0	Exonic	2611
chr11_10827594_10821637_5957-EIF4G2	chr11	10821636	10827594	-	EIF4G2	LN3	0	0	2	0	0	0	Exonic	2012
chr11_111922073_111909968_12105-DLAT	chr11	111909967	111922073	+	DLAT	LN2	0	2	0	0	0	0	Exonic	539
chr11_113105886_113102367_3519-NCAM1	chr11	113102366	113105886	+	NCAM1	LN3	0	0	4	0	0	0	Exonic	736
chr11_114411482_114388278_23204-LOC101926945	chr11	114388277	114411482	+	LOC101926945	LN2	0	2	0	0	0	0	UnKnown	23205
chr11_116627943_116626944_999-BUD13	chr11	116626943	116627943	-	BUD13	LT1	0	0	0	4	0	0	Intronic	1000
chr11_117214993_117209282_5711-CEP164	chr11	117209281	117214993	+	CEP164	LT2	0	0	0	0	4	0	Exonic	215
chr11_117864107_117863958_149-IL10RA	chr11	117863957	117864107	+	IL10RA	LN3	0	0	2	0	0	0	Exonic	150
chr11_117866425_117863956_2469-IL10RA	chr11	117863955	117866425	+	IL10RA	LT1	0	0	0	2	0	0	Exonic	443
chr11_118247408_118245610_1798-UBE4A	chr11	118245609	118247408	+	UBE4A	LN1	2	0	0	0	0	0	Intronic	1799
chr11_118485396_118484530_866-PHLDB1	chr11	118484529	118485396	+	PHLDB1	LN1	2	0	0	0	0	0	Intronic	867
chr11_118636063_118629483_6580-DDX6	chr11	118629482	118636063	-	DDX6	LN3	0	0	4	0	0	0	Exonic	494
chr11_118997835_118994278_3557-HINFP	chr11	118994277	118997835	+	HINFP	LN3	0	0	2	0	0	0	Exonic	308
chr11_119103439_119103158_281-CBL	chr11	119103157	119103439	+	CBL	LN2	0	2	0	0	0	0	Intronic	282
chr11_119168190_119167627_563-CBL	chr11	119167626	119168190	+	CBL	LN2	0	20	0	0	0	0	Intronic	564
chr11_120173077_120170333_2744-POU2F3	chr11	120170332	120173077	+	POU2F3	LT2	0	0	0	0	32	0	Exonic	186
chr11_120278531_120276826_1705-ARHGEF12	chr11	120276825	120278531	+	ARHGEF12	LN1_LN2	11	4	0	0	0	0	Intronic	1706
chr11_120292560_120278446_14114-ARHGEF12	chr11	120278445	120292560	+	ARHGEF12	LN3	0	0	2	0	0	0	Intronic	14115
chr11_120338016_120328429_9587-ARHGEF12	chr11	120328428	120338016	+	ARHGEF12	LN1	4	0	0	0	0	0	Intronic	9588
chr11_120343835_120328429_15406-ARHGEF12	chr11	120328428	120343835	+	ARHGEF12	LT3	0	0	0	0	0	8	Intronic	15407
chr11_120348234_120291461_56773-ARHGEF12	chr11	120291460	120348234	+	ARHGEF12	LN3	0	0	6	0	0	0	Intronic	56774
chr11_120348234_120339996_8238-ARHGEF12	chr11	120339995	120348234	+	ARHGEF12	LT3	0	0	0	0	0	5	Intronic	8239
chr11_120348234_120343758_4476-ARHGEF12	chr11	120343757	120348234	+	ARHGEF12	LN2	0	2	0	0	0	0	Intronic	4477
chr11_120348234_120345268_2966-ARHGEF12	chr11	120345267	120348234	+	ARHGEF12	LN2_LN3_LT1	0	2	12	6	0	0	Intronic	2967
chr11_120348234_120346048_2186-ARHGEF12	chr11	120346047	120348234	+	ARHGEF12	LN3	0	0	8	0	0	0	Intronic	2187
chr11_120348234_120347369_865-ARHGEF12	chr11	120347368	120348234	+	ARHGEF12	LN2_LT2_LT3	0	30	0	0	6	8	Intronic	866
chr11_120348235_120298778_49457-ARHGEF12	chr11	120298777	120348235	+	ARHGEF12	LT2	0	0	0	0	4	0	Exonic	3126
chr11_120531109_120524397_6712-GRIK4	chr11	120524396	120531109	+	GRIK4	LN1	6	0	0	0	0	0	Exonic	237
chr11_121454291_121444949_9342-SORL1	chr11	121444948	121454291	+	SORL1	LT1	0	0	0	2	0	0	Intronic	9343
chr11_12184784_12184633_151-MICAL2	chr11	12184632	12184784	+	MICAL2	LT3	0	0	0	0	0	6	Intronic	152
chr11_122647917_122646926_991-UBASH3B	chr11	122646925	122647917	+	UBASH3B	LN2	0	8	0	0	0	0	Intronic	992
chr11_12281443_12270730_10713-MICAL2	chr11	12270729	12281443	+	MICAL2	LT2	0	0	0	0	2	0	Intronic	10714
chr11_12283154_12282271_883-MICAL2	chr11	12282270	12283154	-	MICAL2	LT2	0	0	0	0	2	0	Exonic	884
chr11_123465545_123464789_756-GRAMD1B	chr11	123464788	123465545	+	GRAMD1B	LT3	0	0	0	0	0	4	Intronic	757
chr11_123601693_123598841_2852-ZNF202	chr11	123598840	123601693	-	ZNF202	LN2	0	6	0	0	0	0	Exonic	925
chr11_124675400_124674627_773-LOC100507283	chr11	124674626	124675400	+	LOC100507283	LT3	0	0	0	0	0	2	Exonic	303
chr11_12499496_12496609_2887-PARVA	chr11	12496608	12499496	+	PARVA	LT2	0	0	0	0	6	0	Intronic	2888
chr11_125109623_125104940_4683-PKNOX2	chr11	125104939	125109623	+	PKNOX2	LN1	20	0	0	0	0	0	Intronic	4684
chr11_125237881_125221180_16701-PKNOX2	chr11	125221179	125237881	+	PKNOX2	LN1	4	0	0	0	0	0	Exonic	249
chr11_125255618_125201715_53903-PKNOX2	chr11	125201714	125255618	+	PKNOX2	LN1	2	0	0	0	0	0	Exonic	528
chr11_126074223_126073240_983-RPUSD4	chr11	126073239	126074223	-	RPUSD4	LN1	2	0	0	0	0	0	Exonic	411
chr11_126215394_126213202_2192-DCPS	chr11	126213201	126215394	+	DCPS	LN1	2	0	0	0	0	0	Exonic	264
chr11_128367569_128354718_12851-ETS1	chr11	128354717	128367569	-	ETS1	LT3	0	0	0	0	0	2	Intronic	12852
chr11_128651917_128638012_13905-FLI1	chr11	128638011	128651917	+	FLI1	LN1_LN2_LN3	4	13	2	0	0	0	Intronic	13906
chr11_12886446_12785725_100721-TEAD1	chr11	12785724	12886446	+	TEAD1	LN2	0	4	0	0	0	0	Intronic	100722
chr11_12925331_12925080_251-TEAD1	chr11	12925079	12925331	-	TEAD1	LN1	8	0	0	0	0	0	Intronic	252
chr11_130784290_130781567_2723-SNX19	chr11	130781566	130784290	+	SNX19	LT2	0	0	0	0	2	0	Exonic	230
chr11_13331605_13321204_10401-ARNTL	chr11	13321203	13331605	+	ARNTL	LN2	0	2	0	0	0	0	Intronic	10402
chr11_134244150_134241315_2835-GLB1L2	chr11	134241314	134244150	+	GLB1L2	LN1	2	0	0	0	0	0	Exonic	351
chr11_14515985_14507913_8072-COPB1	chr11	14507912	14515985	-	COPB1	LT3	0	0	0	0	0	2	Exonic	746
chr11_14810787_14793482_17305-PDE3B	chr11	14793481	14810787	+	PDE3B	LN3	0	0	2	0	0	0	Intronic	17306
chr11_14865571_14825489_40082-PDE3B	chr11	14825488	14865571	+	PDE3B	LN1	2	0	0	0	0	0	Intronic	40083
chr11_14891176_14889052_2124-PDE3B	chr11	14889051	14891176	+	PDE3B	LT2	0	0	0	0	2	0	Exonic	423
chr11_15199993_15197289_2704-INSC	chr11	15197288	15199993	+	INSC	LN2	0	2	0	0	0	0	Exonic	521
chr11_16133472_16117542_15930-SOX6	chr11	16117541	16133472	-	SOX6	LN2	0	4	0	0	0	0	Intronic	15931
chr11_18031686_17981017_50669-SERGEF	chr11	17981016	18031686	-	SERGEF	LN1	2	0	0	0	0	0	Exonic	1016
chr11_18531803_18531089_714-TSG101	chr11	18531088	18531803	-	TSG101	LT2	0	0	0	0	4	0	Intronic	715
chr11_18592285_18591761_524-UEVLD	chr11	18591760	18592285	-	UEVLD	LN1	4	0	0	0	0	0	Intronic	525
chr11_19192115_19186599_5516-ZDHHC13	chr11	19186598	19192115	+	ZDHHC13	LN1	6	0	0	0	0	0	Exonic	336
chr11_19372574_19371920_654-NAV2	chr11	19371919	19372574	+	NAV2	LN1	4	0	0	0	0	0	UnKnown	655
chr11_20005793_19961207_44586-NAV2	chr11	19961206	20005793	+	NAV2	LN1	4	0	0	0	0	0	Exonic	735
chr11_20077503_20065527_11976-NAV2	chr11	20065526	20077503	+	NAV2	LT2	0	0	0	0	2	0	Exonic	1924
chr11_20982106_20968882_13224-NELL1	chr11	20968881	20982106	+	NELL1	LT2	0	0	0	0	2	0	Exonic	229
chr11_22284589_22271783_12806-ANO5	chr11	22271782	22284589	+	ANO5	LT3	0	0	0	0	0	2	Exonic	1020
chr11_2610084_2604665_5419-KCNQ1	chr11	2604664	2610084	+	KCNQ1	LN2	0	2	0	0	0	0	Exonic	472
chr11_2799266_2790073_9193-KCNQ1	chr11	2790072	2799266	+	KCNQ1	LN1_LN2	2	4	0	0	0	0	Intronic	9194
chr11_28318478_28178604_139874-METTL15	chr11	28178603	28318478	+	METTL15	LN2	0	2	0	0	0	0	Intronic	139875
chr11_33080641_33076139_4502-TCP11L1	chr11	33076138	33080641	+	TCP11L1	LN2	0	6	0	0	0	0	Exonic	612
chr11_34107959_34101174_6785-CAPRIN1	chr11	34101173	34107959	+	CAPRIN1	LN1	2	0	0	0	0	0	Intronic	6786
chr11_34111002_34101174_9828-CAPRIN1	chr11	34101173	34111002	+	CAPRIN1	LN1	2	0	0	0	0	0	Intronic	9829
chr11_34111002_34104371_6631-CAPRIN1	chr11	34104370	34111002	+	CAPRIN1	LN3	0	0	2	0	0	0	Intronic	6632
chr11_34112225_34111728_497-CAPRIN1	chr11	34111727	34112225	+	CAPRIN1	LT3	0	0	0	0	0	4	Exonic	259
chr11_34137430_34135262_2168-NAT10	chr11	34135261	34137430	+	NAT10	LT2	0	0	0	0	4	0	Intronic	2169
chr11_34144138_34137369_6769-NAT10	chr11	34137368	34144138	+	NAT10	LN2	0	2	0	0	0	0	Intronic	6770
chr11_34991832_34981966_9866-PDHX	chr11	34981965	34991832	+	PDHX	LN1	4	0	0	0	0	0	Intronic	9867
chr11_36424928_36417664_7264-PRR5L	chr11	36417663	36424928	+	PRR5L	LT3	0	0	0	0	0	8	Intronic	7265
chr11_36440852_36415395_25457-PRR5L	chr11	36415394	36440852	+	PRR5L	LN2	0	2	0	0	0	0	Intronic	25458
chr11_36453460_36422547_30913-PRR5L	chr11	36422546	36453460	+	PRR5L	LN1_LN2	2	4	0	0	0	0	Exonic	477
chr11_36459026_36403190_55836-PRR5L	chr11	36403189	36459026	+	PRR5L	LN1	4	0	0	0	0	0	Intronic	55837
chr11_36459026_36415396_43630-PRR5L	chr11	36415395	36459026	+	PRR5L	LT3	0	0	0	0	0	4	Intronic	43631
chr11_36459026_36422547_36479-PRR5L	chr11	36422546	36459026	+	PRR5L	LT3	0	0	0	0	0	8	Exonic	569
chr11_3774638_3720312_54326-NUP98	chr11	3720311	3774638	-	NUP98	LN2	0	2	0	0	0	0	Exonic	2835
chr11_4095909_4091258_4651-STIM1	chr11	4091257	4095909	+	STIM1	LN2	0	2	0	0	0	0	Exonic	354
chr11_44194041_44193161_880-EXT2	chr11	44193160	44194041	+	EXT2	LN3	0	0	2	0	0	0	Intronic	881
chr11_44841174_44785976_55198-TSPAN18	chr11	44785975	44841174	+	TSPAN18	LN1_LT1	2	0	0	10	0	0	Intronic	55199
chr11_44882028_44785975_96053-TSPAN18	chr11	44785974	44882028	+	TSPAN18	LN1	4	0	0	0	0	0	Intronic	96054
chr11_45250070_45247546_2524-PRDM11	chr11	45247545	45250070	+	PRDM11	LN2	0	2	0	0	0	0	Exonic	2525
chr11_45975172_45967391_7781-PHF21A	chr11	45967390	45975172	-	PHF21A	LN2	0	2	0	0	0	0	Exonic	452
chr11_46489707_46489444_263-AMBRA1	chr11	46489443	46489707	-	AMBRA1	LN1	6	0	0	0	0	0	Intronic	264
chr11_46831424_46829581_1843-CKAP5	chr11	46829580	46831424	-	CKAP5	LN2	0	4	0	0	0	0	Exonic	348
chr11_46898890_46898017_873-LRP4	chr11	46898016	46898890	-	LRP4	LN3	0	0	4	0	0	0	Exonic	400
chr11_46905527_46898750_6777-LRP4	chr11	46898749	46905527	-	LRP4	LN1	4	0	0	0	0	0	Exonic	771
chr11_48186067_48181482_4585-PTPRJ	chr11	48181481	48186067	+	PTPRJ	LT3	0	0	0	0	0	2	Exonic	417
chr11_5727845_5719544_8301-TRIM22	chr11	5719543	5727845	+	TRIM22	LT3	0	0	0	0	0	2	Intronic	8302
chr11_57576938_57563929_13009-CTNND1	chr11	57563928	57576938	+	CTNND1	LT3	0	0	0	0	0	2	Exonic	1997
chr11_58962841_58958586_4255-DTX4	chr11	58958585	58962841	+	DTX4	LN1	2	0	0	0	0	0	Intronic	4256
chr11_611692_581492_30200-PHRF1	chr11	581491	611692	+	PHRF1	LT2	0	0	0	0	4	0	Exonic	4874
chr11_61205834_61205097_737-SDHAF2	chr11	61205096	61205834	+	SDHAF2	LT1	0	0	0	4	0	0	Intronic	738
chr11_62304039_62301133_2906-AHNAK	chr11	62301132	62304039	-	AHNAK	LN3	0	0	4	0	0	0	Exonic	855
chr11_62550297_62549585_712-TAF6L	chr11	62549584	62550297	+	TAF6L	LN1	4	0	0	0	0	0	Exonic	354
chr11_62566442_62566179_263-NXF1	chr11	62566178	62566442	+	NXF1	LT2	0	0	0	0	6	0	Exonic	264
chr11_62609219_62288465_320754-EML3	chr11	62288464	62609219	-	EML3	LT1	0	0	0	4	0	0	UnKnown	320755
chr11_62609219_62300430_308789-AHNAK	chr11	62300429	62609219	-	AHNAK	LN2	0	4	0	0	0	0	UnKnown	308790
chr11_62620477_62609091_11386-RNU2-2P	chr11	62609090	62620477	+	RNU2-2P	LN1	6	0	0	0	0	0	UnKnown	11387
chr11_62620477_62609091_11386-WDR74	chr11	62609090	62620477	+	WDR74	LN1	6	0	0	0	0	0	UnKnown	11387
chr11_62975757_62905213_70544-SLC22A24	chr11	62905212	62975757	+	SLC22A24	LN2	0	2	0	0	0	0	UnKnown	70545
chr11_6422918_6422219_699-APBB1	chr11	6422218	6422918	-	APBB1	LN3	0	0	2	0	0	0	Exonic	284
chr11_65191369_65191211_158-NEAT1	chr11	65191210	65191369	-	NEAT1	LT2	0	0	0	0	2	0	Exonic	159
chr11_65268121_65211423_56698-MALAT1	chr11	65211422	65268121	+	MALAT1	LT1	0	0	0	6	0	0	UnKnown	56699
chr11_65268555_65267791_764-MALAT1	chr11	65267790	65268555	-	MALAT1	LT3	0	0	0	0	0	2	Exonic	765
chr11_65269114_65267787_1327-MALAT1	chr11	65267786	65269114	-	MALAT1	LT2	0	0	0	0	2	0	Exonic	1328
chr11_65269286_65268751_535-MALAT1	chr11	65268750	65269286	+	MALAT1	LT3	0	0	0	0	0	6	Exonic	536
chr11_65269619_65267215_2404-MALAT1	chr11	65267214	65269619	-	MALAT1	LT1	0	0	0	4	0	0	Exonic	2405
chr11_65269794_65267789_2005-MALAT1	chr11	65267788	65269794	-	MALAT1	LT1	0	0	0	6	0	0	Exonic	2006
chr11_65270496_65269678_818-MALAT1	chr11	65269677	65270496	-	MALAT1	LT1	0	0	0	4	0	0	Exonic	819
chr11_65271533_65271352_181-MALAT1	chr11	65271351	65271533	-	MALAT1	LN1	2	0	0	0	0	0	Exonic	182
chr11_65272425_65268400_4025-MALAT1	chr11	65268399	65272425	+	MALAT1	LT3	0	0	0	0	0	6	Exonic	4026
chr11_65272619_65272291_328-MALAT1	chr11	65272290	65272619	+	MALAT1	LT1	0	0	0	2	0	0	Exonic	329
chr11_65272742_65272299_443-MALAT1	chr11	65272298	65272742	-	MALAT1	LT3	0	0	0	0	0	6	Exonic	444
chr11_65272749_65271202_1547-MALAT1	chr11	65271201	65272749	+	MALAT1	LT3	0	0	0	0	0	26	Exonic	1548
chr11_65272758_65269124_3634-MALAT1	chr11	65269123	65272758	-	MALAT1	LT3	0	0	0	0	0	8	Exonic	3635
chr11_65273133_65266695_6438-MALAT1	chr11	65266694	65273133	+	MALAT1	LT3	0	0	0	0	0	4	Exonic	6439
chr11_65273133_65267527_5606-MALAT1	chr11	65267526	65273133	+	MALAT1	LT3	0	0	0	0	0	8	Exonic	5607
chr11_65273215_65268751_4464-MALAT1	chr11	65268750	65273215	+	MALAT1	LT3	0	0	0	0	0	2	Exonic	4465
chr11_65273282_65271889_1393-MALAT1	chr11	65271888	65273282	+	MALAT1	LT3	0	0	0	0	0	8	Exonic	1394
chr11_6566370_6556176_10194-DNHD1	chr11	6556175	6566370	-	DNHD1	LN1	2	0	0	0	0	0	Intronic	10195
chr11_65829468_65829156_312-SF3B2	chr11	65829155	65829468	+	SF3B2	LN3_LT2	0	0	2	0	6	0	Intronic	313
chr11_65978729_65977832_897-PACS1	chr11	65977831	65978729	+	PACS1	LN2	0	4	0	0	0	0	Intronic	898
chr11_66241396_66240712_684-PELI3	chr11	66240711	66241396	+	PELI3	LN2	0	2	0	0	0	0	Exonic	384
chr11_66291353_66288741_2612-ZDHHC24	chr11	66288740	66291353	+	ZDHHC24	LN2	0	4	0	0	0	0	UnKnown	2613
chr11_66983419_66982810_609-KDM2A	chr11	66982809	66983419	+	KDM2A	LN2_LT1	0	4	0	10	0	0	Intronic	610
chr11_67200128_67199827_301-RPS6KB2	chr11	67199826	67200128	+	RPS6KB2	LN1	2	0	0	0	0	0	Intronic	302
chr11_67377106_67376025_1081-NDUFV1	chr11	67376024	67377106	+	NDUFV1	LN3	0	0	2	0	0	0	Exonic	353
chr11_68206150_68205914_236-LRP5	chr11	68205913	68206150	+	LRP5	LN1_LN3	4	0	2	0	0	0	Exonic	237
chr11_68331899_68318588_13311-PPP6R3	chr11	68318587	68331899	+	PPP6R3	LN2	0	4	0	0	0	0	Intronic	13312
chr11_68336012_68335830_182-PPP6R3	chr11	68335829	68336012	+	PPP6R3	LN3	0	0	2	0	0	0	Intronic	183
chr11_68575106_68562272_12834-CPT1A	chr11	68562271	68575106	-	CPT1A	LT1	0	0	0	6	0	0	Exonic	598
chr11_6977012_6962801_14211-ZNF215	chr11	6962800	6977012	+	ZNF215	LN1	2	0	0	0	0	0	Intronic	14212
chr11_70202360_70200409_1951-PPFIA1	chr11	70200408	70202360	+	PPFIA1	LN2_LT3	0	6	0	0	0	2	Exonic	417
chr11_70275304_70269045_6259-CTTN	chr11	70269044	70275304	+	CTTN	LN2	0	2	0	0	0	0	Intronic	6260
chr11_70830078_70644548_185530-SHANK2	chr11	70644547	70830078	-	SHANK2	LN3	0	0	2	0	0	0	Exonic	1424
chr11_71730646_10819397_60911249-EIF4G2	chr11	10819396	71730646	+	EIF4G2	LT1	0	0	0	2	0	0	UnKnown	longer than 2000000bp
chr11_72425366_72423241_2125-ARAP1	chr11	72423240	72425366	-	ARAP1	LN1	4	0	0	0	0	0	Exonic	513
chr11_73095666_73095391_275-RELT	chr11	73095390	73095666	+	RELT	LT1	0	0	0	4	0	0	Intronic	276
chr11_73429757_73418459_11298-RAB6A	chr11	73418458	73429757	-	RAB6A	LN2	0	2	0	0	0	0	Intronic	11299
chr11_73915490_73914775_715-PPME1	chr11	73914774	73915490	+	PPME1	LN2	0	2	0	0	0	0	Exonic	185
chr11_74528758_74500670_28088-RNF169	chr11	74500669	74528758	+	RNF169	LN1	2	0	0	0	0	0	Intronic	28089
chr11_74617666_74570203_47463-XRRA1	chr11	74570202	74617666	-	XRRA1	LT3	0	0	0	0	0	6	Intronic	47464
chr11_74883614_74876834_6780-SLCO2B1	chr11	74876833	74883614	+	SLCO2B1	LT1	0	0	0	2	0	0	Exonic	685
chr11_74907724_74904263_3461-SLCO2B1	chr11	74904262	74907724	+	SLCO2B1	LN1	2	0	0	0	0	0	Exonic	524
chr11_7586998_7586784_214-PPFIBP2	chr11	7586783	7586998	+	PPFIBP2	LN3	0	0	4	0	0	0	Exonic	215
chr11_76175124_76169229_5895-C11orf30	chr11	76169228	76175124	+	C11orf30	LN1	4	0	0	0	0	0	Exonic	587
chr11_7631652_7614362_17290-PPFIBP2	chr11	7614361	7631652	+	PPFIBP2	LN2	0	4	0	0	0	0	Intronic	17291
chr11_7663657_7618791_44866-PPFIBP2	chr11	7618790	7663657	+	PPFIBP2	LT1	0	0	0	2	0	0	Exonic	1490
chr11_77386301_77386081_220-RSF1	chr11	77386080	77386301	-	RSF1	LN2	0	2	0	0	0	0	Exonic	221
chr11_77580862_77552064_28798-AAMDC	chr11	77552063	77580862	+	AAMDC	LN1	6	0	0	0	0	0	Intronic	28799
chr11_78413448_78399099_14349-TENM4	chr11	78399098	78413448	-	TENM4	LT3	0	0	0	0	0	2	Exonic	1051
chr11_82784489_82783665_824-RAB30-AS1	chr11	82783664	82784489	+	RAB30-AS1	LT2	0	0	0	0	2	0	Exonic	327
chr11_834591_833988_603-CD151	chr11	833987	834591	+	CD151	LN3	0	0	2	0	0	0	Intronic	604
chr11_84996409_84991578_4831-DLG2	chr11	84991577	84996409	-	DLG2	LT1	0	0	0	2	0	0	Intronic	4832
chr11_85722179_85692172_30007-PICALM	chr11	85692171	85722179	-	PICALM	LN1	6	0	0	0	0	0	Exonic	971
chr11_85737409_85722073_15336-PICALM	chr11	85722072	85737409	-	PICALM	LT3	0	0	0	0	0	6	Exonic	492
chr11_86534635_86534076_559-LOC100131078	chr11	86534075	86534635	+	LOC100131078	LN3	0	0	2	0	0	0	UnKnown	560
chr11_86802436_86778735_23701-TMEM135	chr11	86778734	86802436	+	TMEM135	LN2	0	8	0	0	0	0	Intronic	23702
chr11_86807997_86778735_29262-TMEM135	chr11	86778734	86807997	+	TMEM135	LN1	2	0	0	0	0	0	Intronic	29263
chr11_8989588_8987451_2137-TMEM9B-AS1	chr11	8987450	8989588	+	TMEM9B-AS1	LN2_LN3	0	2	2	0	0	0	Exonic	460
chr11_9229179_9182260_46919-DENND5A	chr11	9182259	9229179	-	DENND5A	LT1	0	0	0	4	0	0	Exonic	2176
chr11_93232514_93229386_3128-SMCO4	chr11	93229385	93232514	-	SMCO4	LN3	0	0	2	0	0	0	Intronic	3129
chr11_94533477_94522780_10697-AMOTL1	chr11	94522779	94533477	+	AMOTL1	LN1	2	0	0	0	0	0	Intronic	10698
chr11_94587247_94554696_32551-AMOTL1	chr11	94554695	94587247	+	AMOTL1	LT2	0	0	0	0	2	0	Exonic	823
chr11_94705357_94704539_818-CWC15	chr11	94704538	94705357	-	CWC15	LN2	0	2	0	0	0	0	Exonic	252
chr11_9522817_9492849_29968-ZNF143	chr11	9492848	9522817	+	ZNF143	LT2	0	0	0	0	2	0	Exonic	1061
chr11_95552068_95546098_5970-CEP57	chr11	95546097	95552068	+	CEP57	LT3	0	0	0	0	0	4	Exonic	495
chr11_959505_946225_13280-AP2A2	chr11	946224	959505	+	AP2A2	LN3	0	0	6	0	0	0	Intronic	13281
chr12_101761754_101755740_6014-UTP20	chr12	101755739	101761754	+	UTP20	LN1	2	0	0	0	0	0	Exonic	693
chr12_102124414_102116946_7468-CHPT1	chr12	102116945	102124414	+	CHPT1	LN1	2	0	0	0	0	0	UnKnown	7469
chr12_102308009_102301963_6046-DRAM1	chr12	102301962	102308009	+	DRAM1	LN1_LN2	25	19	0	0	0	0	Intronic	6047
chr12_102444417_102433646_10771-CCDC53	chr12	102433645	102444417	-	CCDC53	LN2	0	2	0	0	0	0	Intronic	10772
chr12_104144498_104138951_5547-STAB2	chr12	104138950	104144498	+	STAB2	LN1	8	0	0	0	0	0	Exonic	549
chr12_104683319_104682708_611-TXNRD1	chr12	104682707	104683319	+	TXNRD1	LN2	0	2	0	0	0	0	Intronic	612
chr12_104725419_104719115_6304-TXNRD1	chr12	104719114	104725419	+	TXNRD1	LN2	0	2	0	0	0	0	Exonic	435
chr12_105325569_105303433_22136-SLC41A2	chr12	105303432	105325569	-	SLC41A2	LT2	0	0	0	0	4	0	Exonic	990
chr12_105325569_105321751_3818-SLC41A2	chr12	105321750	105325569	-	SLC41A2	LT2	0	0	0	0	4	0	Exonic	882
chr12_108686736_108684480_2256-CMKLR1	chr12	108684479	108686736	-	CMKLR1	LT3	0	0	0	0	0	8	Exonic	2257
chr12_109637357_109629420_7937-ACACB	chr12	109629419	109637357	+	ACACB	LN1	2	0	0	0	0	0	Exonic	632
chr12_109654725_109650643_4082-ACACB	chr12	109650642	109654725	+	ACACB	LN1	2	0	0	0	0	0	Exonic	313
chr12_109661709_109650641_11068-ACACB	chr12	109650640	109661709	+	ACACB	LN1	4	0	0	0	0	0	Exonic	633
chr12_109696913_109696073_840-ACACB	chr12	109696072	109696913	+	ACACB	LN1_LN3	6	0	2	0	0	0	Exonic	233
chr12_109895886_109893923_1963-KCTD10	chr12	109893922	109895886	-	KCTD10	LN1	4	0	0	0	0	0	Exonic	339
chr12_109971363_109967695_3668-UBE3B	chr12	109967694	109971363	+	UBE3B	LT3	0	0	0	0	0	2	Exonic	388
chr12_110354515_110344377_10138-TCHP	chr12	110344376	110354515	+	TCHP	LN2	0	2	0	0	0	0	Exonic	1128
chr12_110454237_110449809_4428-ANKRD13A	chr12	110449808	110454237	+	ANKRD13A	LN1	2	0	0	0	0	0	Intronic	4429
chr12_110463627_110454192_9435-ANKRD13A	chr12	110454191	110463627	+	ANKRD13A	LN2	0	14	0	0	0	0	Intronic	9436
chr12_110463628_110449810_13818-ANKRD13A	chr12	110449809	110463628	+	ANKRD13A	LN1	2	0	0	0	0	0	Exonic	787
chr12_110570440_110566754_3686-IFT81	chr12	110566753	110570440	+	IFT81	LN2	0	4	0	0	0	0	Intronic	3687
chr12_110734541_110729824_4717-ATP2A2	chr12	110729823	110734541	+	ATP2A2	LN1	2	0	0	0	0	0	Intronic	4718
chr12_110931036_110926714_4322-FAM216A	chr12	110926713	110931036	-	FAM216A	LN2	0	2	0	0	0	0	UnKnown	4323
chr12_110983883_110974729_9154-PPTC7	chr12	110974728	110983883	-	PPTC7	LN2	0	2	0	0	0	0	Exonic	625
chr12_111948384_111907912_40472-ATXN2	chr12	111907911	111948384	-	ATXN2	LN2	0	2	0	0	0	0	Exonic	1282
chr12_112147488_112128863_18625-ACAD10	chr12	112128862	112147488	+	ACAD10	LN2	0	2	0	0	0	0	Intronic	18626
chr12_112230586_112229865_721-ALDH2	chr12	112229864	112230586	+	ALDH2	LN2	0	2	0	0	0	0	Exonic	288
chr12_112308983_112303053_5930-MAPKAPK5	chr12	112303052	112308983	+	MAPKAPK5	LN3	0	0	4	0	0	0	Intronic	5931
chr12_112326422_112318251_8171-MAPKAPK5	chr12	112318250	112326422	+	MAPKAPK5	LN1	2	0	0	0	0	0	Exonic	521
chr12_112382295_112381069_1226-TMEM116	chr12	112381068	112382295	-	TMEM116	LN1	6	0	0	0	0	0	Intronic	1227
chr12_112674902_112667502_7400-HECTD4	chr12	112667501	112674902	-	HECTD4	LN3	0	0	2	0	0	0	Exonic	1229
chr12_113664769_113663049_1720-TPCN1	chr12	113663048	113664769	+	TPCN1	LN1	2	0	0	0	0	0	Exonic	330
chr12_114385269_114380129_5140-RBM19	chr12	114380128	114385269	-	RBM19	LN2	0	4	0	0	0	0	Exonic	461
chr12_116557584_116534474_23110-MED13L	chr12	116534473	116557584	-	MED13L	LT3	0	0	0	0	0	4	Intronic	23111
chr12_116617989_116534474_83515-MIR620	chr12	116534473	116617989	-	MIR620	LT1	0	0	0	2	0	0	UnKnown	83516
chr12_116675506_116674624_882-MED13L	chr12	116674623	116675506	-	MED13L	LN1	6	0	0	0	0	0	Intronic	883
chr12_116675510_116671857_3653-MED13L	chr12	116671856	116675510	-	MED13L	LN3	0	0	8	0	0	0	Intronic	3654
chr12_116675518_116668346_7172-MED13L	chr12	116668345	116675518	-	MED13L	LT2	0	0	0	0	2	0	Intronic	7173
chr12_11867560_11863431_4129-ETV6	chr12	11863430	11867560	+	ETV6	LT1	0	0	0	2	0	0	Intronic	4130
chr12_118693460_118681220_12240-TAOK3	chr12	118681219	118693460	-	TAOK3	LN1	8	0	0	0	0	0	Exonic	382
chr12_11905513_11891561_13952-ETV6	chr12	11891560	11905513	+	ETV6	LT2	0	0	0	0	12	0	Intronic	13953
chr12_121004783_121003231_1552-RNF10	chr12	121003230	121004783	+	RNF10	LN1	2	0	0	0	0	0	Exonic	258
chr12_122219098_122218778_320-TMEM120B	chr12	122218777	122219098	-	TMEM120B	LN2	0	6	0	0	0	0	Exonic	321
chr12_122727055_122720333_6722-VPS33A	chr12	122720332	122727055	-	VPS33A	LT1	0	0	0	2	0	0	Exonic	471
chr12_122839859_122837273_2586-CLIP1	chr12	122837272	122839859	-	CLIP1	LN1	6	0	0	0	0	0	Exonic	363
chr12_123103092_123099538_3554-KNTC1	chr12	123099537	123103092	+	KNTC1	LT2	0	0	0	0	6	0	Exonic	272
chr12_123830114_123829805_309-SBNO1	chr12	123829804	123830114	-	SBNO1	LN1	2	0	0	0	0	0	Exonic	310
chr12_124221817_124210743_11074-ATP6V0A2	chr12	124210742	124221817	+	ATP6V0A2	LT3	0	0	0	0	0	8	Intronic	11075
chr12_124268724_124267654_1070-DNAH10	chr12	124267653	124268724	+	DNAH10	LT2	0	0	0	0	4	0	Exonic	389
chr12_125020157_124862783_157374-NCOR2	chr12	124862782	125020157	-	NCOR2	LT2	0	0	0	0	4	0	Exonic	2331
chr12_125499026_125497080_1946-BRI3BP	chr12	125497079	125499026	+	BRI3BP	LN2	0	2	0	0	0	0	Intronic	1947
chr12_12653616_12639962_13654-DUSP16	chr12	12639961	12653616	-	DUSP16	LT3	0	0	0	0	0	2	Exonic	324
chr12_1299217_1289705_9512-ERC1	chr12	1289704	1299217	+	ERC1	LN3	0	0	2	0	0	0	Intronic	9513
chr12_1299218_1225032_74186-ERC1	chr12	1225031	1299218	+	ERC1	LT3	0	0	0	0	0	4	Exonic	950
chr12_130015750_130015463_287-TMEM132D	chr12	130015462	130015750	-	TMEM132D	LT2	0	0	0	0	2	0	Intronic	288
chr12_132262875_132248721_14154-SFSWAP	chr12	132248720	132262875	+	SFSWAP	LN3	0	0	4	0	0	0	Intronic	14155
chr12_132476775_132474509_2266-EP400	chr12	132474508	132476775	+	EP400	LT2	0	0	0	0	8	0	Exonic	328
chr12_132490846_132476717_14129-EP400	chr12	132476716	132490846	+	EP400	LN2	0	2	0	0	0	0	Intronic	14130
chr12_132508486_132489622_18864-EP400	chr12	132489621	132508486	+	EP400	LN2	0	2	0	0	0	0	Exonic	2028
chr12_1399178_1289706_109472-ERC1	chr12	1289705	1399178	+	ERC1	LN2	0	6	0	0	0	0	Exonic	1043
chr12_14772850_14746393_26457-PLBD1-AS1	chr12	14746392	14772850	+	PLBD1-AS1	LN2	0	4	0	0	0	0	Unknown	26458
chr12_1553916_1517315_36601-ERC1	chr12	1517314	1553916	+	ERC1	LT2	0	0	0	0	4	0	Exonic	288
chr12_16115880_16109869_6011-DERA	chr12	16109868	16115880	+	DERA	LN2	0	2	0	0	0	0	Intronic	6012
chr12_16185588_16135242_50346-DERA	chr12	16135241	16185588	+	DERA	LT3	0	0	0	0	0	2	Exonic	242
chr12_1863680_1854163_9517-ADIPOR2	chr12	1854162	1863680	+	ADIPOR2	LN1	2	0	0	0	0	0	Intronic	9518
chr12_19506936_19489449_17487-PLEKHA5	chr12	19489448	19506936	+	PLEKHA5	LT1	0	0	0	2	0	0	Exonic	501
chr12_22837489_22811947_25542-ETNK1	chr12	22811946	22837489	+	ETNK1	LN3	0	0	2	0	0	0	Intronic	25543
chr12_24366351_24344276_22075-SOX5	chr12	24344275	24366351	-	SOX5	LN2	0	4	0	0	0	0	Intronic	22076
chr12_24402850_24366277_36573-SOX5	chr12	24366276	24402850	-	SOX5	LT3	0	0	0	0	0	8	Intronic	36574
chr12_25249977_25232177_17800-LRMP	chr12	25232176	25249977	+	LRMP	LN1	2	0	0	0	0	0	Intronic	17801
chr12_2676960_2659109_17851-CACNA1C	chr12	2659108	2676960	+	CACNA1C	LN1	4	0	0	0	0	0	Exonic	505
chr12_27538492_27533179_5313-ARNTL2	chr12	27533178	27538492	+	ARNTL2	LN1	4	0	0	0	0	0	Intronic	5314
chr12_27813878_27809549_4329-PPFIBP1	chr12	27809548	27813878	+	PPFIBP1	LN3	0	0	2	0	0	0	Exonic	210
chr12_28378793_28350055_28738-CCDC91	chr12	28350054	28378793	+	CCDC91	LN1	2	0	0	0	0	0	Intronic	28739
chr12_28378794_28350056_28738-CCDC91	chr12	28350055	28378794	+	CCDC91	LN1	2	0	0	0	0	0	Intronic	28739
chr12_28460681_28351875_108806-CCDC91	chr12	28351874	28460681	+	CCDC91	LN1	2	0	0	0	0	0	Intronic	108807
chr12_28460681_28457558_3123-CCDC91	chr12	28457557	28460681	+	CCDC91	LN2	0	4	0	0	0	0	Intronic	3124
chr12_28460682_28351876_108806-CCDC91	chr12	28351875	28460682	+	CCDC91	LN1	2	0	0	0	0	0	Intronic	108807
chr12_28481124_28458582_22542-CCDC91	chr12	28458581	28481124	+	CCDC91	LN2	0	2	0	0	0	0	Intronic	22543
chr12_2940051_2931960_8091-ITFG2	chr12	2931959	2940051	+	ITFG2	LT3	0	0	0	0	0	2	UnKnown	8092
chr12_29464883_29460591_4292-FAR2	chr12	29460590	29464883	+	FAR2	LN2	0	2	0	0	0	0	Exonic	410
chr12_29757232_29689142_68090-TMTC1	chr12	29689141	29757232	-	TMTC1	LN3	0	0	2	0	0	0	Exonic	657
chr12_29786269_29757111_29158-TMTC1	chr12	29757110	29786269	-	TMTC1	LN1	4	0	0	0	0	0	Exonic	378
chr12_29814312_29812813_1499-TMTC1	chr12	29812812	29814312	-	TMTC1	LN2	0	8	0	0	0	0	Intronic	1500
chr12_3078452_3078033_419-TEAD4	chr12	3078032	3078452	+	TEAD4	LN1	5	0	0	0	0	0	Intronic	420
chr12_30784916_30783798_1118-IPO8	chr12	30783797	30784916	+	IPO8	LT1	0	0	0	2	0	0	Exonic	182
chr12_3806201_3742770_63431-CRACR2A	chr12	3742769	3806201	-	CRACR2A	LN2	0	2	0	0	0	0	Unknown	63432
chr12_39096723_39087459_9264-CPNE8	chr12	39087458	39096723	-	CPNE8	LN2	0	2	0	0	0	0	Exonic	229
chr12_39751239_39735307_15932-KIF21A	chr12	39735306	39751239	-	KIF21A	LT2	0	0	0	0	2	0	Exonic	706
chr12_40637482_753124_39884358-NINJ2	chr12	753123	40637482	+	NINJ2	LN1	2	0	0	0	0	0	UnKnown	longer than 2000000bp
chr12_40689446_40671690_17756-LRRK2	chr12	40671689	40689446	+	LRRK2	LN2	0	2	0	0	0	0	Exonic	1155
chr12_42555567_42491244_64323-GXYLT1	chr12	42491243	42555567	-	GXYLT1	LN1	4	0	0	0	0	0	UnKnown	64324
chr12_45173805_45059267_114538-NELL2	chr12	45059266	45173805	-	NELL2	LT2	0	0	0	0	2	0	Exonic	1109
chr12_45584744_45570024_14720-PLEKHA8P1	chr12	45570023	45584744	-	PLEKHA8P1	LN1	8	0	0	0	0	0	Intronic	14721
chr12_45784280_45771835_12445-ANO6	chr12	45771834	45784280	+	ANO6	LN2	0	8	0	0	0	0	Intronic	12446
chr12_4643468_4627940_15528-C12orf4	chr12	4627939	4643468	-	C12orf4	LT3	0	0	0	0	0	4	Exonic	657
chr12_47046334_47045572_762-LOC100288798	chr12	47045571	47046334	+	LOC100288798	LN2	0	2	0	0	0	0	UnKnown	763
chr12_47048414_47045572_2842-LOC100288798	chr12	47045571	47048414	+	LOC100288798	LN1	4	0	0	0	0	0	UnKnown	2843
chr12_4705895_4705315_580-DYRK4	chr12	4705314	4705895	+	DYRK4	LT3	0	0	0	0	0	2	Exonic	278
chr12_47501946_47497895_4051-PCED1B	chr12	47497894	47501946	+	PCED1B	LN1_LN2_LT2_LT3	4	8	0	0	2	2	Intronic	4052
chr12_48064128_48055752_8376-RPAP3	chr12	48055751	48064128	-	RPAP3	LN3	0	0	2	0	0	0	Exonic	2247
chr12_48539529_48536565_2964-PFKM	chr12	48536564	48539529	+	PFKM	LN2	0	4	0	0	0	0	Exonic	728
chr12_49239565_49237723_1842-DDX23	chr12	49237722	49239565	-	DDX23	LT3	0	0	0	0	0	2	Exonic	320
chr12_49884513_49854552_29961-SPATS2	chr12	49854551	49884513	+	SPATS2	LT2	0	0	0	0	2	0	Intronic	29962
chr12_50855129_50848096_7033-LARP4	chr12	50848095	50855129	+	LARP4	LN3	0	0	4	0	0	0	Intronic	7034
chr12_51102344_51092110_10234-DIP2B	chr12	51092109	51102344	+	DIP2B	LN2	0	2	0	0	0	0	Intronic	10235
chr12_51121595_51108178_13417-DIP2B	chr12	51108177	51121595	+	DIP2B	LN2	0	2	0	0	0	0	Exonic	861
chr12_51139783_51139634_149-DIP2B	chr12	51139633	51139783	+	DIP2B	LT3	0	0	0	0	0	2	Exonic	150
chr12_51208222_51207795_427-ATF1	chr12	51207794	51208222	+	ATF1	LN2	0	4	0	0	0	0	Exonic	341
chr12_51390691_51388327_2364-SLC11A2	chr12	51388326	51390691	-	SLC11A2	LN1	10	0	0	0	0	0	Exonic	338
chr12_51407518_51402259_5259-SLC11A2	chr12	51402258	51407518	-	SLC11A2	LN3	0	0	8	0	0	0	Intronic	5260
chr12_52307540_52307364_176-ACVRL1	chr12	52307363	52307540	-	ACVRL1	LN1	2	0	0	0	0	0	Exonic	177
chr12_527801_518533_9268-CCDC77	chr12	518532	527801	+	CCDC77	LN3	0	0	2	0	0	0	Intronic	9269
chr12_532057_527660_4397-CCDC77	chr12	527659	532057	+	CCDC77	LT2	0	0	0	0	6	0	Intronic	4398
chr12_53449628_53448969_659-TNS2	chr12	53448968	53449628	+	TNS2	LN3	0	0	2	0	0	0	Unknown	660
chr12_53805219_53775443_29776-SP1	chr12	53775442	53805219	+	SP1	LN1	2	0	0	0	0	0	Exonic	2546
chr12_53895968_53895799_169-TARBP2	chr12	53895798	53895968	+	TARBP2	LN3	0	0	2	0	0	0	Exonic	170
chr12_54741834_54739243_2591-COPZ1	chr12	54739242	54741834	+	COPZ1	LN1_LN2_LT3	2	6	0	0	0	6	Intronic	2592
chr12_54963396_54962968_428-PDE1B	chr12	54962967	54963396	+	PDE1B	LT3	0	0	0	0	0	4	Exonic	250
chr12_55368391_55367261_1130-TESPA1	chr12	55367260	55368391	-	TESPA1	LN2	0	4	0	0	0	0	Exonic	251
chr12_56421731_56420565_1166-IKZF4	chr12	56420564	56421731	+	IKZF4	LT1	0	0	0	12	0	0	Exonic	429
chr12_5963307_5841686_121621-ANO2	chr12	5841685	5963307	-	ANO2	LN3	0	0	4	0	0	0	Exonic	1026
chr12_6206013_6204626_1387-VWF	chr12	6204625	6206013	-	VWF	LN2	0	2	0	0	0	0	Intronic	1388
chr12_62749256_62736449_12807-USP15	chr12	62736448	62749256	+	USP15	LN1	2	0	0	0	0	0	Intronic	12808
chr12_62981936_62960102_21834-MON2	chr12	62960101	62981936	+	MON2	LT3	0	0	0	0	0	4	Exonic	796
chr12_64509673_64472699_36974-SRGAP1	chr12	64472698	64509673	+	SRGAP1	LN3	0	0	2	0	0	0	Exonic	1030
chr12_65138687_65133161_5526-GNS	chr12	65133160	65138687	-	GNS	LT3	0	0	0	0	0	4	Exonic	469
chr12_65260682_65258447_2235-TBC1D30	chr12	65258446	65260682	+	TBC1D30	LN3	0	0	4	0	0	0	Intronic	2236
chr12_69656342_69649740_6602-CPSF6	chr12	69649739	69656342	+	CPSF6	LN1	2	0	0	0	0	0	Intronic	6603
chr12_69656342_69651512_4830-CPSF6	chr12	69651511	69656342	+	CPSF6	LN2	0	6	0	0	0	0	Exonic	1253
chr12_69663448_69644909_18539-CPSF6	chr12	69644908	69663448	+	CPSF6	LT3	0	0	0	0	0	2	Exonic	1870
chr12_69663448_69652779_10669-CPSF6	chr12	69652778	69663448	+	CPSF6	LT1	0	0	0	2	0	0	Exonic	716
chr12_70775374_70773977_1397-KCNMB4	chr12	70773976	70775374	+	KCNMB4	LN3	0	0	2	0	0	0	Intronic	1398
chr12_72026797_72024603_2194-ZFC3H1	chr12	72024602	72026797	-	ZFC3H1	LN2	0	2	0	0	0	0	Exonic	917
chr12_72167801_72163579_4222-RAB21	chr12	72163578	72167801	+	RAB21	LT1_LT2	0	0	0	2	2	0	Intronic	4223
chr12_7252620_7252282_338-C1RL	chr12	7252281	7252620	-	C1RL	LT2	0	0	0	0	2	0	Exonic	246
chr12_77199219_77191216_8003-ZDHHC17	chr12	77191215	77199219	+	ZDHHC17	LT3	0	0	0	0	0	2	Exonic	225
chr12_78452894_78443772_9122-NAV3	chr12	78443771	78452894	+	NAV3	LT2	0	0	0	0	2	0	Intronic	9123
chr12_78562645_78552982_9663-NAV3	chr12	78552981	78562645	+	NAV3	LN1	6	0	0	0	0	0	Intronic	9664
chr12_80014987_79986391_28596-PAWR	chr12	79986390	80014987	-	PAWR	LN1	2	0	0	0	0	0	Exonic	503
chr12_81613855_81568567_45288-ACSS3	chr12	81568566	81613855	+	ACSS3	LN2	0	6	0	0	0	0	Exonic	416
chr12_81627250_81593120_34130-ACSS3	chr12	81593119	81627250	+	ACSS3	LN3	0	0	2	0	0	0	Exonic	469
chr12_8234979_8234457_522-NECAP1	chr12	8234456	8234979	+	NECAP1	LN3	0	0	6	0	0	0	UnKnown	523
chr12_82796909_82763166_33743-METTL25	chr12	82763165	82796909	+	METTL25	LN3	0	0	6	0	0	0	Intronic	33744
chr12_82828502_82763165_65337-METTL25	chr12	82763164	82828502	+	METTL25	LN2	0	2	0	0	0	0	Intronic	65338
chr12_82850599_82763166_87433-METTL25	chr12	82763165	82850599	+	METTL25	LT1_LT2	0	0	0	4	2	0	Intronic	87434
chr12_91558494_91545431_13063-DCN	chr12	91545430	91558494	-	DCN	LT3	0	0	0	0	0	12	Exonic	674
chr12_91558494_91552073_6421-DCN	chr12	91552072	91558494	-	DCN	LT2	0	0	0	0	6	0	Exonic	327
chr12_9225467_9225249_218-A2M	chr12	9225248	9225467	-	A2M	LN1	8	0	0	0	0	0	Exonic	219
chr12_9254270_9246061_8209-A2M	chr12	9246060	9254270	-	A2M	LN3	0	0	16	0	0	0	Exonic	974
chr12_94580248_94562928_17320-PLXNC1	chr12	94562927	94580248	+	PLXNC1	LN2	0	2	0	0	0	0	Intronic	17321
chr12_94676177_94562929_113248-PLXNC1	chr12	94562928	94676177	+	PLXNC1	LT3	0	0	0	0	0	4	Exonic	2817
chr12_94729440_94725476_3964-CCDC41	chr12	94725475	94729440	-	CCDC41	LT3	0	0	0	0	0	2	Exonic	364
chr12_94976314_94853333_122981-TMCC3	chr12	94853332	94976314	-	TMCC3	LN3	0	0	4	0	0	0	UnKnown	122982
chr12_95434373_95422163_12210-NR2C1	chr12	95422162	95434373	-	NR2C1	LN3	0	0	2	0	0	0	Exonic	400
chr12_95456514_95456284_230-NR2C1	chr12	95456283	95456514	-	NR2C1	LN3	0	0	6	0	0	0	Exonic	231
chr12_95478422_95475153_3269-FGD6	chr12	95475152	95478422	-	FGD6	LT1	0	0	0	2	0	0	Exonic	329
chr12_97924637_97924433_204-RMST	chr12	97924432	97924637	+	RMST	LT3	0	0	0	0	0	8	Exonic	205
chr12_99640642_99638120_2522-ANKS1B	chr12	99638119	99640642	-	ANKS1B	LT2	0	0	0	0	6	0	Exonic	663
chr13_100181848_100169868_11980-TM9SF2	chr13	100169867	100181848	+	TM9SF2	LN1	4	0	0	0	0	0	Exonic	290
chr13_100495777_100495250_527-CLYBL	chr13	100495249	100495777	-	CLYBL	LN2_LN3	0	6	2	0	0	0	Intronic	528
chr13_100868615_100807233_61382-PCCA	chr13	100807232	100868615	+	PCCA	LN1	2	0	0	0	0	0	Intronic	61383
chr13_100868615_100861586_7029-PCCA	chr13	100861585	100868615	+	PCCA	LN3	0	0	2	0	0	0	Intronic	7030
chr13_100962161_100953713_8448-PCCA	chr13	100953712	100962161	+	PCCA	LN2	0	4	0	0	0	0	Intronic	8449
chr13_100992512_100959445_33067-PCCA	chr13	100959444	100992512	+	PCCA	LN1	4	0	0	0	0	0	Intronic	33068
chr13_101101558_101020725_80833-PCCA	chr13	101020724	101101558	+	PCCA	LN3	0	0	2	0	0	0	Intronic	80834
chr13_102345050_102227774_117276-ITGBL1	chr13	102227773	102345050	+	ITGBL1	LN3	0	0	2	0	0	0	Intronic	117277
chr13_111870226_111857635_12591-ARHGEF7	chr13	111857634	111870226	+	ARHGEF7	LN1	2	0	0	0	0	0	Intronic	12592
chr13_111885639_111857635_28004-ARHGEF7	chr13	111857634	111885639	+	ARHGEF7	LT1	0	0	0	2	0	0	Intronic	28005
chr13_111930020_111909914_20106-ARHGEF7	chr13	111909913	111930020	+	ARHGEF7	LT3	0	0	0	0	0	2	Intronic	20107
chr13_113470525_113439449_31076-ATP11A	chr13	113439448	113470525	+	ATP11A	LN3	0	0	2	0	0	0	Exonic	531
chr13_113496693_113439449_57244-ATP11A	chr13	113439448	113496693	+	ATP11A	LN3	0	0	2	0	0	0	Exonic	1770
chr13_113530255_113508593_21662-ATP11A	chr13	113508592	113530255	+	ATP11A	LN1	8	0	0	0	0	0	Exonic	1336
chr13_113719398_113718617_781-MCF2L	chr13	113718616	113719398	+	MCF2L	LN3	0	0	2	0	0	0	Intronic	782
chr13_114469230_114469088_142-TMEM255B	chr13	114469087	114469230	+	TMEM255B	LN2	0	2	0	0	0	0	Exonic	143
chr13_114795363_114786880_8483-RASA3	chr13	114786879	114795363	-	RASA3	LN1	10	0	0	0	0	0	Exonic	413
chr13_114822916_114806476_16440-RASA3	chr13	114806475	114822916	-	RASA3	LN3	0	0	4	0	0	0	Exonic	632
chr13_114823993_114806476_17517-RASA3	chr13	114806475	114823993	-	RASA3	LN2	0	4	0	0	0	0	Intronic	17518
chr13_20413125_20409617_3508-ZMYM5	chr13	20409616	20413125	-	ZMYM5	LN1	4	0	0	0	0	0	Exonic	665
chr13_21166542_21148518_18024-IFT88	chr13	21148517	21166542	+	IFT88	LT2	0	0	0	0	2	0	Exonic	404
chr13_22122056_22113441_8615-MICU2	chr13	22113440	22122056	-	MICU2	LT2	0	0	0	0	4	0	Intronic	8616
chr13_23824856_23777834_47022-SGCG	chr13	23777833	23824856	+	SGCG	LN1	8	0	0	0	0	0	Exonic	385
chr13_23869625_23824768_44857-SGCG	chr13	23824767	23869625	+	SGCG	LN2	0	2	0	0	0	0	Intronic	44858
chr13_23869626_23824769_44857-SGCG	chr13	23824768	23869626	+	SGCG	LN1	4	0	0	0	0	0	Exonic	281
chr13_26911779_26873704_38075-CDK8	chr13	26873703	26911779	+	CDK8	LT2	0	0	0	0	6	0	Intronic	38076
chr13_28794515_28768627_25888-PAN3	chr13	28768626	28794515	+	PAN3	LT1	0	0	0	2	0	0	Intronic	25889
chr13_28835594_28771321_64273-PAN3	chr13	28771320	28835594	+	PAN3	LN2	0	4	0	0	0	0	Intronic	64274
chr13_28835594_28813715_21879-PAN3	chr13	28813714	28835594	+	PAN3	LN2	0	6	0	0	0	0	Intronic	21880
chr13_28835594_28830428_5166-PAN3	chr13	28830427	28835594	+	PAN3	LN2_LN3_LT2	0	2	2	0	6	0	Intronic	5167
chr13_28854677_28834583_20094-PAN3	chr13	28834582	28854677	+	PAN3	LN1	4	0	0	0	0	0	Intronic	20095
chr13_30943657_30941738_1919-LINC00426	chr13	30941737	30943657	-	LINC00426	LN2	0	2	0	0	0	0	Intronic	1920
chr13_32530608_32515447_15161-EEF1DP3	chr13	32515446	32530608	+	EEF1DP3	LN1	2	0	0	0	0	0	Intronic	15162
chr13_32653170_32652971_199-FRY	chr13	32652970	32653170	+	FRY	LN1	8	0	0	0	0	0	Exonic	200
chr13_33095586_33006926_88660-N4BP2L2	chr13	33006925	33095586	-	N4BP2L2	LN3	0	0	2	0	0	0	Exonic	2278
chr13_33338732_33327470_11262-PDS5B	chr13	33327469	33338732	+	PDS5B	LN3	0	0	4	0	0	0	Exonic	888
chr13_33629452_33627904_1548-KL	chr13	33627903	33629452	+	KL	LN1	2	0	0	0	0	0	Exonic	780
chr13_33630298_33627904_2394-KL	chr13	33627903	33630298	+	KL	LN3	0	0	4	0	0	0	Intronic	2395
chr13_36413313_36367503_45810-DCLK1	chr13	36367502	36413313	-	DCLK1	LT3	0	0	0	0	0	6	Exonic	1023
chr13_39358945_39332770_26175-FREM2	chr13	39332769	39358945	+	FREM2	LN1	2	0	0	0	0	0	Intronic	26176
chr13_41207385_41133646_73739-FOXO1	chr13	41133645	41207385	-	FOXO1	LT3	0	0	0	0	0	4	Intronic	73740
chr13_41219623_41207284_12339-FOXO1	chr13	41207283	41219623	-	FOXO1	LN3	0	0	2	0	0	0	Intronic	12340
chr13_41219635_41133646_85989-FOXO1	chr13	41133645	41219635	-	FOXO1	LN2_LT3	0	4	0	0	0	6	Intronic	85990
chr13_41508164_41507606_558-ELF1	chr13	41507605	41508164	-	ELF1	LT2	0	0	0	0	2	0	Exonic	559
chr13_41567358_41556119_11239-ELF1	chr13	41556118	41567358	-	ELF1	LN1	2	0	0	0	0	0	Intronic	11240
chr13_42358037_42149876_208161-VWA8	chr13	42149875	42358037	-	VWA8	LT3	0	0	0	0	0	4	Exonic	3200
chr13_43544806_43500472_44334-EPSTI1	chr13	43500471	43544806	-	EPSTI1	LN1_LT3	4	0	0	0	0	14	Exonic	469
chr13_43872666_43868611_4055-ENOX1	chr13	43868610	43872666	-	ENOX1	LN1	2	0	0	0	0	0	Intronic	4056
chr13_43987122_43986052_1070-ENOX1	chr13	43986051	43987122	-	ENOX1	LN1	2	0	0	0	0	0	Exonic	280
chr13_44211701_44204731_6970-ENOX1	chr13	44204730	44211701	-	ENOX1	LN1	2	0	0	0	0	0	Intronic	6971
chr13_45781639_45725821_55818-GTF2F2	chr13	45725820	45781639	+	GTF2F2	LN2	0	8	0	0	0	0	Intronic	55819
chr13_45985613_45975216_10397-SLC25A30	chr13	45975215	45985613	-	SLC25A30	LN1	2	0	0	0	0	0	Intronic	10398
chr13_46099185_46090277_8908-COG3	chr13	46090276	46099185	+	COG3	LN2	0	2	0	0	0	0	Intronic	8909
chr13_46108951_46090278_18673-COG3	chr13	46090277	46108951	+	COG3	LN1	4	0	0	0	0	0	Exonic	763
chr13_46554139_46549418_4721-ZC3H13	chr13	46549417	46554139	-	ZC3H13	LT1	0	0	0	4	0	0	Exonic	832
chr13_46594692_46577274_17418-ZC3H13	chr13	46577273	46594692	-	ZC3H13	LT2	0	0	0	0	2	0	Exonic	605
chr13_46616410_46562922_53488-ZC3H13	chr13	46562921	46616410	-	ZC3H13	LN2	0	2	0	0	0	0	Exonic	1028
chr13_47275341_47269027_6314-LRCH1	chr13	47269026	47275341	+	LRCH1	LN1	2	0	0	0	0	0	Intronic	6315
chr13_47308132_47297355_10777-LRCH1	chr13	47297354	47308132	+	LRCH1	LT3	0	0	0	0	0	6	Intronic	10778
chr13_48651689_48651355_334-MED4-AS1	chr13	48651354	48651689	+	MED4-AS1	LN1	2	0	0	0	0	0	Exonic	245
chr13_48664554_48660418_4136-MED4	chr13	48660417	48664554	-	MED4	LT3	0	0	0	0	0	2	Exonic	238
chr13_48923158_48900578_22580-RB1	chr13	48900577	48923158	+	RB1	LN1	2	0	0	0	0	0	Intronic	22581
chr13_49765519_49742748_22771-FNDC3A	chr13	49742747	49765519	+	FNDC3A	LN1	2	0	0	0	0	0	Intronic	22772
chr13_49772709_49771012_1697-FNDC3A	chr13	49771011	49772709	+	FNDC3A	LN1_LN2	2	2	0	0	0	0	Intronic	1698
chr13_49842195_49840015_2180-CDADC1	chr13	49840014	49842195	+	CDADC1	LT3	0	0	0	0	0	4	Intronic	2181
chr13_50065045_50025688_39357-SETDB2	chr13	50025687	50065045	+	SETDB2	LT3	0	0	0	0	0	8	Exonic	2347
chr13_51338644_51331899_6745-DLEU7	chr13	51331898	51338644	+	DLEU7	LT3	0	0	0	0	0	2	Intronic	6746
chr13_51523640_51501542_22098-RNASEH2B	chr13	51501541	51523640	+	RNASEH2B	LN1_LN2	4	7	0	0	0	0	Intronic	22099
chr13_58240966_58240601_365-PCDH17	chr13	58240600	58240966	+	PCDH17	LN3	0	0	4	0	0	0	Intronic	366
chr13_61141784_61121539_20245-TDRD3	chr13	61121538	61141784	+	TDRD3	LN2	0	4	0	0	0	0	Exonic	213
chr13_72134087_72131156_2931-DACH1	chr13	72131155	72134087	-	DACH1	LN3	0	0	2	0	0	0	Exonic	271
chr13_73491304_73482669_8635-PIBF1	chr13	73482668	73491304	+	PIBF1	LN1	2	0	0	0	0	0	Exonic	242
chr13_73505404_73467921_37483-PIBF1	chr13	73467920	73505404	+	PIBF1	LT3	0	0	0	0	0	4	Intronic	37484
chr13_73573133_73491214_81919-PIBF1	chr13	73491213	73573133	+	PIBF1	LT1	0	0	0	6	0	0	Exonic	584
chr13_74569190_74513227_55963-KLF12	chr13	74513226	74569190	-	KLF12	LT3	0	0	0	0	0	4	Intronic	55964
chr13_75933994_75911057_22937-TBC1D4	chr13	75911056	75933994	-	TBC1D4	LN1	2	0	0	0	0	0	Exonic	651
chr13_76143642_76134888_8754-UCHL3	chr13	76134887	76143642	+	UCHL3	LN1_LN3_LT3	2	0	8	0	0	2	Intronic	8755
chr13_76213363_76213236_127-LMO7	chr13	76213235	76213363	+	LMO7	LT1	0	0	0	2	0	0	Intronic	128
chr13_76335174_76195899_139275-LMO7	chr13	76195898	76335174	+	LMO7	LN1	4	0	0	0	0	0	Exonic	404
chr13_78492759_78492226_533-EDNRB	chr13	78492225	78492759	-	EDNRB	LN2	0	8	0	0	0	0	Exonic	534
chr13_95818621_95809415_9206-ABCC4	chr13	95809414	95818621	-	ABCC4	LT3	0	0	0	0	0	10	Intronic	9207
chr13_95839146_95768176_70970-ABCC4	chr13	95768175	95839146	-	ABCC4	LN1	4	0	0	0	0	0	Exonic	1182
chr13_96238390_96236990_1400-DZIP1	chr13	96236989	96238390	-	DZIP1	LN3	0	0	2	0	0	0	Exonic	306
chr13_96294495_96264291_30204-DZIP1	chr13	96264290	96294495	-	DZIP1	LN2	0	2	0	0	0	0	Exonic	1526
chr13_96377505_96375495_2010-DNAJC3	chr13	96375494	96377505	+	DNAJC3	LN3	0	0	8	0	0	0	Intronic	2011
chr13_96413051_96409897_3154-DNAJC3	chr13	96409896	96413051	+	DNAJC3	LN3	0	0	2	0	0	0	Intronic	3155
chr13_96416206_96409897_6309-DNAJC3	chr13	96409896	96416206	+	DNAJC3	LN1	6	0	0	0	0	0	Intronic	6310
chr13_96529618_96523892_5726-UGGT2	chr13	96523891	96529618	-	UGGT2	LT1	0	0	0	6	0	0	Intronic	5727
chr13_96546911_96529952_16959-UGGT2	chr13	96529951	96546911	-	UGGT2	LT2	0	0	0	0	22	0	Exonic	628
chr13_99134575_99109422_25153-STK24	chr13	99109421	99134575	-	STK24	LN1	4	0	0	0	0	0	Exonic	986
chr13_99157307_99109422_47885-STK24	chr13	99109421	99157307	-	STK24	LT2	0	0	0	0	4	0	Intronic	47886
chr13_99575625_99573208_2417-DOCK9	chr13	99573207	99575625	-	DOCK9	LN1	2	0	0	0	0	0	Exonic	301
chr14_100377912_100373974_3938-EML1	chr14	100373973	100377912	+	EML1	LN1	6	0	0	0	0	0	Intronic	3939
chr14_100377913_100373975_3938-EML1	chr14	100373974	100377913	+	EML1	LN3	0	0	2	0	0	0	Exonic	486
chr14_100384185_100380515_3670-EML1	chr14	100380514	100384185	+	EML1	LN2	0	2	0	0	0	0	Intronic	3671
chr14_102384283_102378737_5546-PPP2R5C	chr14	102378736	102384283	+	PPP2R5C	LT1	0	0	0	8	0	0	Intronic	5547
chr14_102489216_102486229_2987-DYNC1H1	chr14	102486228	102489216	+	DYNC1H1	LN2	0	4	0	0	0	0	Intronic	2988
chr14_102568422_102567359_1063-HSP90AA1	chr14	102567358	102568422	-	HSP90AA1	LN1	4	0	0	0	0	0	Intronic	1064
chr14_102805559_102797958_7601-ZNF839	chr14	102797957	102805559	+	ZNF839	LT2	0	0	0	0	2	0	Intronic	7602
chr14_103187713_103180759_6954-RCOR1	chr14	103180758	103187713	+	RCOR1	LN1	2	0	0	0	0	0	Intronic	6955
chr14_103369766_103357662_12104-TRAF3	chr14	103357661	103369766	+	TRAF3	LN2	0	4	0	0	0	0	Exonic	409
chr14_103894776_103865287_29489-MARK3	chr14	103865286	103894776	+	MARK3	LT3	0	0	0	0	0	6	Intronic	29490
chr14_103923548_103915255_8293-MARK3	chr14	103915254	103923548	+	MARK3	LN2	0	2	0	0	0	0	Intronic	8294
chr14_103958371_103934370_24001-MARK3	chr14	103934369	103958371	+	MARK3	LN3	0	0	2	0	0	0	Exonic	734
chr14_104124113_104120901_3212-KLC1	chr14	104120900	104124113	+	KLC1	LN2	0	6	0	0	0	0	Exonic	493
chr14_104139767_104135847_3920-KLC1	chr14	104135846	104139767	+	KLC1	LN1_LN3	4	0	2	0	0	0	Intronic	3921
chr14_104139768_104136519_3249-KLC1	chr14	104136518	104139768	+	KLC1	LN3	0	0	4	0	0	0	Exonic	376
chr14_104170593_104168411_2182-XRCC3	chr14	104168410	104170593	+	XRCC3	LN2	0	2	0	0	0	0	Intronic	2183
chr14_104205360_104201337_4023-PPP1R13B	chr14	104201336	104205360	-	PPP1R13B	LN1_LN3	2	0	6	0	0	0	Exonic	835
chr14_104263855_104219337_44518-PPP1R13B	chr14	104219336	104263855	-	PPP1R13B	LN1	4	0	0	0	0	0	Exonic	819
chr14_20811492_20811283_209-PARP2	chr14	20811282	20811492	-	PARP2	LT1	0	0	0	10	0	0	UnKnown	210
chr14_20811492_20811283_209-RPPH1	chr14	20811282	20811492	-	RPPH1	LT1	0	0	0	10	0	0	Exonic	210
chr14_20820506_20813091_7415-PARP2	chr14	20813090	20820506	+	PARP2	LN2	0	4	0	0	0	0	Exonic	593
chr14_20872043_20871536_507-TEP1	chr14	20871535	20872043	-	TEP1	LN2	0	4	0	0	0	0	Exonic	234
chr14_21931926_21930509_1417-RAB2B	chr14	21930508	21931926	-	RAB2B	LN2	0	4	0	0	0	0	Exonic	181
chr14_23375577_23374815_762-RBM23	chr14	23374814	23375577	-	RBM23	LT1	0	0	0	4	0	0	Exonic	228
chr14_23383030_23378692_4338-RBM23	chr14	23378691	23383030	-	RBM23	LT1	0	0	0	2	0	0	Intronic	4339
chr14_24592285_24586125_6160-DCAF11	chr14	24586124	24592285	+	DCAF11	LN2	0	4	0	0	0	0	Intronic	6161
chr14_24607325_24606908_417-PSME1	chr14	24606907	24607325	+	PSME1	LN2	0	8	0	0	0	0	Intronic	418
chr14_25289648_25288243_1405-STXBP6	chr14	25288242	25289648	-	STXBP6	LN1	2	0	0	0	0	0	Intronic	1406
chr14_30095762_30068233_27529-PRKD1	chr14	30068232	30095762	-	PRKD1	LT3	0	0	0	0	0	4	Exonic	441
chr14_31204063_31175028_29035-SCFD1	chr14	31175027	31204063	+	SCFD1	LT2	0	0	0	0	4	0	Intronic	29036
chr14_31204063_31185129_18934-SCFD1	chr14	31185128	31204063	+	SCFD1	LN1	2	0	0	0	0	0	Intronic	18935
chr14_31576910_31575852_1058-HECTD1	chr14	31575851	31576910	-	HECTD1	LT3	0	0	0	0	0	2	Exonic	746
chr14_31582690_31581622_1068-HECTD1	chr14	31581621	31582690	-	HECTD1	LN2	0	2	0	0	0	0	Exonic	422
chr14_32257079_32241022_16057-NUBPL	chr14	32241021	32257079	+	NUBPL	LN3	0	0	2	0	0	0	Intronic	16058
chr14_33069998_32902666_167332-AKAP6	chr14	32902665	33069998	+	AKAP6	LN1	4	0	0	0	0	0	Exonic	2764
chr14_33069998_33046326_23672-AKAP6	chr14	33046325	33069998	+	AKAP6	LN2	0	2	0	0	0	0	Exonic	384
chr14_33205088_33201660_3428-AKAP6	chr14	33201659	33205088	+	AKAP6	LN2	0	2	0	0	0	0	Exonic	372
chr14_33684792_33684387_405-NPAS3	chr14	33684386	33684792	+	NPAS3	LN1_LN2	2	2	0	0	0	0	Intronic	406
chr14_34396239_34394824_1415-EGLN3	chr14	34394823	34396239	-	EGLN3	LT2	0	0	0	0	6	0	Exonic	379
chr14_35249516_35245125_4391-BAZ1A	chr14	35245124	35249516	-	BAZ1A	LN2	0	4	0	0	0	0	Exonic	722
chr14_35270399_35263955_6444-BAZ1A	chr14	35263954	35270399	-	BAZ1A	LN2	0	4	0	0	0	0	Exonic	502
chr14_35478036_35470141_7895-SRP54	chr14	35470140	35478036	+	SRP54	LN2	0	2	0	0	0	0	Intronic	7896
chr14_35488279_35487897_382-SRP54	chr14	35487896	35488279	+	SRP54	LN2	0	4	0	0	0	0	Intronic	383
chr14_35579835_35579025_810-PPP2R3C	chr14	35579024	35579835	-	PPP2R3C	LT3	0	0	0	0	0	4	Exonic	218
chr14_36304128_36300615_3513-BRMS1L	chr14	36300614	36304128	+	BRMS1L	LT3	0	0	0	0	0	4	Intronic	3514
chr14_37777724_37754525_23199-MIPOL1	chr14	37754524	37777724	+	MIPOL1	LN1	2	0	0	0	0	0	Exonic	333
chr14_37892154_37759456_132698-MIPOL1	chr14	37759455	37892154	+	MIPOL1	LN1	2	0	0	0	0	0	Intronic	132699
chr14_39308408_39304435_3973-LINC00639	chr14	39304434	39308408	-	LINC00639	LT3	0	0	0	0	0	4	Exonic	3831
chr14_39555110_39534117_20993-SEC23A	chr14	39534116	39555110	-	SEC23A	LN1	6	0	0	0	0	0	Exonic	625
chr14_39648666_39647045_1621-PNN	chr14	39647044	39648666	+	PNN	LT3	0	0	0	0	0	4	Exonic	371
chr14_39796226_39746140_50086-CTAGE5	chr14	39746139	39796226	+	CTAGE5	LT2	0	0	0	0	2	0	Exonic	1637
chr14_45475470_45473264_2206-FAM179B	chr14	45473263	45475470	+	FAM179B	LN2	0	4	0	0	0	0	Exonic	566
chr14_45537846_45515748_22098-FAM179B	chr14	45515747	45537846	+	FAM179B	LT1	0	0	0	6	0	0	Exonic	815
chr14_50074838_50069087_5751-LRR1	chr14	50069086	50074838	+	LRR1	LN2	0	2	0	0	0	0	Intronic	5752
chr14_50190669_50175876_14793-KLHDC1	chr14	50175875	50190669	+	KLHDC1	LN1	4	0	0	0	0	0	Intronic	14794
chr14_50267414_50255864_11550-NEMF	chr14	50255863	50267414	-	NEMF	LN2	0	2	0	0	0	0	Exonic	800
chr14_51233114_51226575_6539-NIN	chr14	51226574	51233114	-	NIN	LT3	0	0	0	0	0	4	Exonic	854
chr14_51239186_51210961_28225-NIN	chr14	51210960	51239186	-	NIN	LN2	0	8	0	0	0	0	Exonic	4374
chr14_52494062_52481005_13057-NID2	chr14	52481004	52494062	-	NID2	LN3	0	0	2	0	0	0	Exonic	890
chr14_52521039_52507369_13670-NID2	chr14	52507368	52521039	-	NID2	LN3	0	0	4	0	0	0	Exonic	1259
chr14_52527072_52520297_6775-NID2	chr14	52520296	52527072	-	NID2	LN1	2	0	0	0	0	0	Exonic	893
chr14_53635105_53622961_12144-LOC101927620	chr14	53622960	53635105	+	LOC101927620	LN1	2	0	0	0	0	0	UnKnown	12145
chr14_53656654_53622961_33693-LOC101927620	chr14	53622960	53656654	+	LOC101927620	LN1_LT3	2	0	0	0	0	12	UnKnown	33694
chr14_55821940_55817099_4841-FBXO34	chr14	55817098	55821940	+	FBXO34	LN1_LT1	6	0	0	2	0	0	UnKnown	4842
chr14_56086030_56083235_2795-KTN1	chr14	56083234	56086030	+	KTN1	LN2	0	2	0	0	0	0	Exonic	440
chr14_56128330_56101244_27086-KTN1	chr14	56101243	56128330	+	KTN1	LT1	0	0	0	4	0	0	Exonic	1762
chr14_56645182_56591925_53257-PELI2	chr14	56591924	56645182	+	PELI2	LN1	2	0	0	0	0	0	Intronic	53258
chr14_56645182_56611665_33517-PELI2	chr14	56611664	56645182	+	PELI2	LN1	30	0	0	0	0	0	Exonic	184
chr14_58690573_58681922_8651-ACTR10	chr14	58681921	58690573	+	ACTR10	LN2	0	4	0	0	0	0	Intronic	8652
chr14_58737715_58730422_7293-PSMA3	chr14	58730421	58737715	+	PSMA3	LN1	6	0	0	0	0	0	Intronic	7294
chr14_58796321_58772739_23582-ARID4A	chr14	58772738	58796321	+	ARID4A	LN1	6	0	0	0	0	0	Intronic	23583
chr14_58910893_58909424_1469-KIAA0586	chr14	58909423	58910893	+	KIAA0586	LN2	0	2	0	0	0	0	Exonic	397
chr14_61346553_61258333_88220-MNAT1	chr14	61258332	61346553	+	MNAT1	LN2	0	2	0	0	0	0	Intronic	88221
chr14_61346553_61259764_86789-MNAT1	chr14	61259763	61346553	+	MNAT1	LN3	0	0	2	0	0	0	Intronic	86790
chr14_61952374_61943048_9326-PRKCH	chr14	61943047	61952374	+	PRKCH	LT1	0	0	0	38	0	0	Intronic	9327
chr14_64376611_64375815_796-SYNE2	chr14	64375814	64376611	+	SYNE2	LN1	4	0	0	0	0	0	Intronic	797
chr14_64434564_64430617_3947-SYNE2	chr14	64430616	64434564	+	SYNE2	LN2_LN3	0	2	2	0	0	0	Exonic	240
chr14_64467436_64465631_1805-SYNE2	chr14	64465630	64467436	+	SYNE2	LN3	0	0	2	0	0	0	Intronic	1806
chr14_64498075_64496613_1462-SYNE2	chr14	64496612	64498075	+	SYNE2	LN3	0	0	4	0	0	0	Exonic	507
chr14_64520375_64516329_4046-SYNE2	chr14	64516328	64520375	+	SYNE2	LN1	6	0	0	0	0	0	Exonic	2367
chr14_64957258_64953832_3426-ZBTB25	chr14	64953831	64957258	-	ZBTB25	LN1	2	0	0	0	0	0	Exonic	263
chr14_65927869_65922339_5530-FUT8	chr14	65922338	65927869	+	FUT8	LT2_LT3	0	0	0	0	4	8	Intronic	5531
chr14_66028483_65922338_106145-FUT8	chr14	65922337	66028483	+	FUT8	LN1	4	0	0	0	0	0	Intronic	106146
chr14_66028484_66028057_427-FUT8	chr14	66028056	66028484	+	FUT8	LT3	0	0	0	0	0	22	Exonic	428
chr14_67525502_67490349_35153-GPHN	chr14	67490348	67525502	+	GPHN	LN2	0	2	0	0	0	0	Intronic	35154
chr14_67787976_67768106_19870-MPP5	chr14	67768105	67787976	+	MPP5	LT3	0	0	0	0	0	2	Exonic	1164
chr14_67862300_67853952_8348-PLEK2	chr14	67853951	67862300	-	PLEK2	LT3	0	0	0	0	0	4	Exonic	949
chr14_68026408_68023986_2422-PLEKHH1	chr14	68023985	68026408	+	PLEKHH1	LN1	6	0	0	0	0	0	Exonic	234
chr14_68194936_68189386_5550-RDH12	chr14	68189385	68194936	-	RDH12	LN1	2	0	0	0	0	0	Intronic	5551
chr14_68420993_68387231_33762-RAD51B	chr14	68387230	68420993	+	RAD51B	LT2	0	0	0	0	2	0	Intronic	33763
chr14_69351600_69351193_407-ACTN1	chr14	69351192	69351600	-	ACTN1	LN3	0	0	2	0	0	0	Intronic	408
chr14_69352292_69346679_5613-ACTN1	chr14	69346678	69352292	-	ACTN1	LN1	2	0	0	0	0	0	Exonic	1046
chr14_69697315_69670634_26681-EXD2	chr14	69670633	69697315	+	EXD2	LN2	0	2	0	0	0	0	Exonic	938
chr14_70181258_70178222_3036-SUSD6	chr14	70178221	70181258	+	SUSD6	LN1	2	0	0	0	0	0	Unknown	3037
chr14_71479918_71476350_3568-PCNX	chr14	71476349	71479918	+	PCNX	LN2	0	6	0	0	0	0	Intronic	3569
chr14_71502873_71492833_10040-PCNX	chr14	71492832	71502873	+	PCNX	LN2	0	4	0	0	0	0	Intronic	10041
chr14_71524440_71511849_12591-PCNX	chr14	71511848	71524440	+	PCNX	LN1	2	0	0	0	0	0	Intronic	12592
chr14_73678650_73614503_64147-PSEN1	chr14	73614502	73678650	+	PSEN1	LN3	0	0	2	0	0	0	Exonic	1264
chr14_73683952_73637505_46447-PSEN1	chr14	73637504	73683952	+	PSEN1	LN2	0	2	0	0	0	0	Exonic	1161
chr14_73772273_73771038_1235-NUMB	chr14	73771037	73772273	+	NUMB	LN1_LN3	4	0	4	0	0	0	Intronic	1236
chr14_74371786_74370663_1123-ZNF410	chr14	74370662	74371786	+	ZNF410	LN1_LT3	2	0	0	0	0	8	Exonic	333
chr14_74422630_74420137_2493-COQ6	chr14	74420136	74422630	+	COQ6	LN1	2	0	0	0	0	0	Intronic	2494
chr14_74507348_74500731_6617-CCDC176	chr14	74500730	74507348	+	CCDC176	LN3	0	0	2	0	0	0	Exonic	225
chr14_74512833_74489619_23214-CCDC176	chr14	74489618	74512833	+	CCDC176	LN2	0	2	0	0	0	0	Exonic	591
chr14_74512833_74495887_16946-CCDC176	chr14	74495886	74512833	+	CCDC176	LT2	0	0	0	0	2	0	Exonic	362
chr14_75585638_75583898_1740-NEK9	chr14	75583897	75585638	-	NEK9	LT3	0	0	0	0	0	4	Exonic	238
chr14_76349245_76286350_62895-TTLL5	chr14	76286349	76349245	+	TTLL5	LT2	0	0	0	0	6	0	Exonic	569
chr14_76368566_76230957_137609-TTLL5	chr14	76230956	76368566	+	TTLL5	LN2	0	6	0	0	0	0	Intronic	137610
chr14_79454484_79111463_343021-NRXN3	chr14	79111462	79454484	+	NRXN3	LT2	0	0	0	0	4	0	Exonic	2529
chr14_79454484_79423585_30899-NRXN3	chr14	79423584	79454484	+	NRXN3	LN2	0	4	0	0	0	0	Exonic	987
chr14_81382906_81362062_20844-CEP128	chr14	81362061	81382906	-	CEP128	LT2	0	0	0	0	10	0	Exonic	660
chr14_81408724_81405729_2995-CEP128	chr14	81405728	81408724	-	CEP128	LT2	0	0	0	0	2	0	UnKnown	2996
chr14_81520160_81490988_29172-TSHR	chr14	81490987	81520160	-	TSHR	LN2	0	2	0	0	0	0	Intronic	29173
chr14_89044484_89042186_2298-ZC3H14	chr14	89042185	89044484	+	ZC3H14	LN1	2	0	0	0	0	0	Exonic	255
chr14_89087645_89081920_5725-EML5	chr14	89081919	89087645	-	EML5	LT1	0	0	0	2	0	0	Exonic	1163
chr14_89656793_89628045_28748-FOXN3	chr14	89628044	89656793	-	FOXN3	LT1	0	0	0	2	0	0	Exonic	1441
chr14_90398971_90263568_135403-EFCAB11	chr14	90263567	90398971	-	EFCAB11	LN1	4	0	0	0	0	0	Exonic	294
chr14_90759216_90754797_4419-NRDE2	chr14	90754796	90759216	-	NRDE2	LN2	0	4	0	0	0	0	Exonic	1256
chr14_91671169_91662721_8448-C14orf159	chr14	91662720	91671169	+	C14orf159	LN3	0	0	2	0	0	0	Exonic	367
chr14_91780494_91779424_1070-CCDC88C	chr14	91779423	91780494	-	CCDC88C	LT3	0	0	0	0	0	2	Exonic	1071
chr14_92563182_92537279_25903-ATXN3	chr14	92537278	92563182	-	ATXN3	LN2	0	4	0	0	0	0	Exonic	396
chr14_92608695_92600594_8101-CPSF2	chr14	92600593	92608695	+	CPSF2	LN2	0	2	0	0	0	0	Exonic	540
chr14_93081824_93022096_59728-RIN3	chr14	93022095	93081824	+	RIN3	LN2	0	8	0	0	0	0	Exonic	396
chr14_93306393_93275645_30748-GOLGA5	chr14	93275644	93306393	+	GOLGA5	LT3	0	0	0	0	0	2	UnKnown	30749
chr14_93678473_93676170_2303-UBR7	chr14	93676169	93678473	+	UBR7	LN2	0	2	0	0	0	0	Exonic	291
chr14_95884363_95786048_98315-CLMN	chr14	95786047	95884363	-	CLMN	LN3	0	0	2	0	0	0	UnKnown	98316
chr14_95942172_95932268_9904-SYNE3	chr14	95932267	95942172	-	SYNE3	LN2	0	2	0	0	0	0	Exonic	641
chr14_97022749_97022183_566-PAPOLA	chr14	97022182	97022749	+	PAPOLA	LN3	0	0	6	0	0	0	Intronic	567
chr14_97031550_97026985_4565-PAPOLA	chr14	97026984	97031550	+	PAPOLA	LN2_LT3	0	10	0	0	0	2	Intronic	4566
chr14_97031551_97010486_21065-PAPOLA	chr14	97010485	97031551	+	PAPOLA	LN3	0	0	2	0	0	0	Exonic	1113
chr14_97031551_97026986_4565-PAPOLA	chr14	97026985	97031551	+	PAPOLA	LN1_LN2_LN3	14	2	20	0	0	0	Exonic	398
chr14_99724173_99723808_365-BCL11B	chr14	99723807	99724173	-	BCL11B	LN1_LN3_LT1_LT2_LT3	6	0	6	2	6	6	Exonic	366
chr14_99941671_99924616_17055-SETD3	chr14	99924615	99941671	-	SETD3	LN1	2	0	0	0	0	0	Intronic	17056
chr15_100695525_100672212_23313-ADAMTS17	chr15	100672211	100695525	-	ADAMTS17	LN1_LN3	2	0	10	0	0	0	Exonic	540
chr15_100739628_100672212_67416-ADAMTS17	chr15	100672211	100739628	-	ADAMTS17	LN2	0	2	0	0	0	0	Exonic	646
chr15_100775958_100739523_36435-ADAMTS17	chr15	100739522	100775958	-	ADAMTS17	LN1_LN2	4	4	0	0	0	0	Intronic	36436
chr15_100821606_100739523_82083-ADAMTS17	chr15	100739522	100821606	-	ADAMTS17	LN1	2	0	0	0	0	0	Exonic	565
chr15_100871259_100739523_131736-ADAMTS17	chr15	100739522	100871259	-	ADAMTS17	LN3_LT3	0	0	2	0	0	4	Exonic	731
chr15_100874385_100871094_3291-ADAMTS17	chr15	100871093	100874385	-	ADAMTS17	LN2_LN3_LT1	0	32	6	10	0	0	Intronic	3292
chr15_102252204_102241289_10915-TARSL2	chr15	102241288	102252204	-	TARSL2	LN2	0	2	0	0	0	0	Exonic	630
chr15_22870003_22850907_19096-TUBGCP5	chr15	22850906	22870003	+	TUBGCP5	LN1	2	0	0	0	0	0	Exonic	1759
chr15_22998518_22991132_7386-CYFIP1	chr15	22991131	22998518	+	CYFIP1	LT1	0	0	0	4	0	0	Exonic	390
chr15_25315406_25301630_13776-SNORD116	chr15	25301629	25315406	+	SNORD116	LN2	0	6	0	0	0	0	Exonic	13777
chr15_25328674_25312556_16118-SNORD116-15	chr15	25312555	25328674	+	SNORD116-15	LN1	4	0	0	0	0	0	UnKnown	16119
chr15_25328674_25324009_4665-SNORD116-15	chr15	25324008	25328674	+	SNORD116-15	LN1	2	0	0	0	0	0	UnKnown	4666
chr15_28525433_28525214_219-HERC2	chr15	28525213	28525433	-	HERC2	LN1	2	0	0	0	0	0	Exonic	220
chr15_30001240_29996426_4814-TJP1	chr15	29996425	30001240	-	TJP1	LN1	4	0	0	0	0	0	Exonic	780
chr15_30003204_29996426_6778-TJP1	chr15	29996425	30003204	-	TJP1	LN3	0	0	2	0	0	0	Exonic	950
chr15_30054641_30053342_1299-TJP1	chr15	30053341	30054641	-	TJP1	LN1	6	0	0	0	0	0	Exonic	421
chr15_33180493_33149216_31277-FMN1	chr15	33149215	33180493	-	FMN1	LT3	0	0	0	0	0	2	Exonic	214
chr15_33311132_33300215_10917-FMN1	chr15	33300214	33311132	-	FMN1	LN2	0	4	0	0	0	0	Intronic	10918
chr15_35175483_35174703_780-AQR	chr15	35174702	35175483	-	AQR	LN1	6	0	0	0	0	0	Intronic	781
chr15_35222572_35207239_15333-AQR	chr15	35207238	35222572	-	AQR	LN1	4	0	0	0	0	0	Exonic	584
chr15_40303547_40289165_14382-EIF2AK4	chr15	40289164	40303547	+	EIF2AK4	LN3	0	0	2	0	0	0	Exonic	993
chr15_40705286_40699837_5449-IVD	chr15	40699836	40705286	+	IVD	LT3	0	0	0	0	0	6	Exonic	640
chr15_40939272_40937854_1418-CASC5	chr15	40937853	40939272	+	CASC5	LN2	0	2	0	0	0	0	Exonic	205
chr15_41750074_41749870_204-RTF1	chr15	41749869	41750074	+	RTF1	LT3	0	0	0	0	0	4	Exonic	205
chr15_41769712_41763369_6343-RTF1	chr15	41763368	41769712	+	RTF1	LN1_LN2	8	7	0	0	0	0	Intronic	6344
chr15_41769712_41767722_1990-RTF1	chr15	41767721	41769712	+	RTF1	LN1_LN3_LT1	10	0	6	4	0	0	Intronic	1991
chr15_41991356_41988272_3084-MGA	chr15	41988271	41991356	+	MGA	LN2	0	2	0	0	0	0	Intronic	3085
chr15_42028566_42026720_1846-MGA	chr15	42026719	42028566	+	MGA	LN1	2	0	0	0	0	0	Exonic	261
chr15_42476858_42470416_6442-VPS39	chr15	42470415	42476858	-	VPS39	LN3	0	0	4	0	0	0	Exonic	386
chr15_42619640_42618496_1144-GANC	chr15	42618495	42619640	+	GANC	LT3	0	0	0	0	0	6	Exonic	207
chr15_43109295_43075617_33678-TTBK2	chr15	43075616	43109295	-	TTBK2	LN3	0	0	2	0	0	0	Exonic	660
chr15_43483239_43482252_987-CCNDBP1	chr15	43482251	43483239	+	CCNDBP1	LN2	0	2	0	0	0	0	Intronic	988
chr15_43733781_43720214_13567-TP53BP1	chr15	43720213	43733781	-	TP53BP1	LT1	0	0	0	16	0	0	Exonic	788
chr15_43773220_43769791_3429-TP53BP1	chr15	43769790	43773220	-	TP53BP1	LT2	0	0	0	0	6	0	Exonic	584
chr15_44912599_44907561_5038-SPG11	chr15	44907560	44912599	-	SPG11	LN2	0	2	0	0	0	0	Exonic	416
chr15_44921586_44920867_719-SPG11	chr15	44920866	44921586	-	SPG11	LN2	0	2	0	0	0	0	Exonic	332
chr15_45415239_45412790_2449-DUOXA1	chr15	45412789	45415239	-	DUOXA1	LN1	2	0	0	0	0	0	Exonic	446
chr15_49531563_49528047_3516-GALK2	chr15	49528046	49531563	+	GALK2	LN1_LN2_LN3	18	6	12	0	0	0	Intronic	3517
chr15_49575914_49528047_47867-GALK2	chr15	49528046	49575914	+	GALK2	LN2	0	2	0	0	0	0	Intronic	47868
chr15_49575915_49517402_58513-GALK2	chr15	49517401	49575915	+	GALK2	LN3	0	0	6	0	0	0	Intronic	58514
chr15_49584733_49528047_56686-GALK2	chr15	49528046	49584733	+	GALK2	LN1	2	0	0	0	0	0	Intronic	56687
chr15_49584734_49528050_56684-GALK2	chr15	49528049	49584734	+	GALK2	LT3	0	0	0	0	0	2	Exonic	699
chr15_49620326_49528047_92279-GALK2	chr15	49528046	49620326	+	GALK2	LT3	0	0	0	0	0	6	Intronic	92280
chr15_49620327_49517402_102925-GALK2	chr15	49517401	49620327	+	GALK2	LT3	0	0	0	0	0	10	Intronic	102926
chr15_52970319_52885775_84544-FAM214A	chr15	52885774	52970319	-	FAM214A	LT3	0	0	0	0	0	4	Exonic	2909
chr15_54308083_54304845_3238-UNC13C	chr15	54304844	54308083	+	UNC13C	LT2	0	0	0	0	2	0	Exonic	3239
chr15_55640923_55640530_393-PIGB	chr15	55640529	55640923	-	PIGB	LN1	4	0	0	0	0	0	Intronic	394
chr15_56687031_56680669_6362-TEX9	chr15	56680668	56687031	+	TEX9	LT2	0	0	0	0	2	0	Intronic	6363
chr15_56704633_56665638_38995-TEX9	chr15	56665637	56704633	+	TEX9	LT1_LT2	0	0	0	2	8	0	Intronic	38996
chr15_56704633_56680669_23964-TEX9	chr15	56680668	56704633	+	TEX9	LT1	0	0	0	4	0	0	Intronic	23965
chr15_59186781_59180584_6197-SLTM	chr15	59180583	59186781	-	SLTM	LT3	0	0	0	0	0	8	Exonic	1148
chr15_59205891_59204760_1131-SLTM	chr15	59204759	59205891	-	SLTM	LN2	0	2	0	0	0	0	Intronic	1132
chr15_59384838_59383257_1581-RNF111	chr15	59383256	59384838	+	RNF111	LN1	6	0	0	0	0	0	Intronic	1582
chr15_62274772_62264824_9948-VPS13C	chr15	62264823	62274772	-	VPS13C	LN1	6	0	0	0	0	0	Exonic	843
chr15_62284001_62264824_19177-VPS13C	chr15	62264823	62284001	-	VPS13C	LN2	0	6	0	0	0	0	Exonic	1404
chr15_62881961_62848531_33430-TLN2	chr15	62848530	62881961	+	TLN2	LN3	0	0	2	0	0	0	Intronic	33431
chr15_63353987_63349184_4803-TPM1	chr15	63349183	63353987	+	TPM1	LN1	4	0	0	0	0	0	Exonic	399
chr15_63855206_63824845_30361-USP3	chr15	63824844	63855206	+	USP3	LN1	2	0	0	0	0	0	Intronic	30362
chr15_63952135_63951651_484-HERC1	chr15	63951650	63952135	-	HERC1	LN2	0	2	0	0	0	0	Intronic	485
chr15_64411052_64410315_737-SNX1	chr15	64410314	64411052	+	SNX1	LN3	0	0	4	0	0	0	Intronic	738
chr15_64415744_64410315_5429-SNX1	chr15	64410314	64415744	+	SNX1	LT2	0	0	0	0	2	0	Intronic	5430
chr15_64974099_64791492_182607-ZNF609	chr15	64791491	64974099	+	ZNF609	LN1	6	0	0	0	0	0	UnKnown	182608
chr15_64995308_64982717_12591-OAZ2	chr15	64982716	64995308	+	OAZ2	LT1	0	0	0	6	0	0	Exonic	271
chr15_65209701_65207996_1705-ANKDD1A	chr15	65207995	65209701	+	ANKDD1A	LN1	2	0	0	0	0	0	Exonic	221
chr15_65214218_65207996_6222-ANKDD1A	chr15	65207995	65214218	+	ANKDD1A	LN1	2	0	0	0	0	0	Exonic	332
chr15_65242193_65239624_2569-ANKDD1A	chr15	65239623	65242193	+	ANKDD1A	LN1	10	0	0	0	0	0	Exonic	322
chr15_65888163_65877108_11055-VWA9	chr15	65877107	65888163	-	VWA9	LN1	2	0	0	0	0	0	Exonic	491
chr15_65888163_65885766_2397-VWA9	chr15	65885765	65888163	-	VWA9	LN3	0	0	2	0	0	0	Exonic	238
chr15_67665770_67664448_1322-IQCH	chr15	67664447	67665770	+	IQCH	LN2	0	4	0	0	0	0	Intronic	1323
chr15_67956982_67923225_33757-MAP2K5	chr15	67923224	67956982	+	MAP2K5	LT2	0	0	0	0	2	0	Intronic	33758
chr15_67995745_67956934_38811-MAP2K5	chr15	67956933	67995745	+	MAP2K5	LN2_LN3_LT2	0	2	2	0	2	0	Intronic	38812
chr15_68125594_68121516_4078-SKOR1	chr15	68121515	68125594	+	SKOR1	LN1	2	0	0	0	0	0	Intronic	4079
chr15_72864505_72806634_57871-ARIH1	chr15	72806633	72864505	+	ARIH1	LN1	2	0	0	0	0	0	Intronic	57872
chr15_73009190_72987517_21673-BBS4	chr15	72987516	73009190	+	BBS4	LN1	2	0	0	0	0	0	Intronic	21674
chr15_73428368_73414866_13502-NEO1	chr15	73414865	73428368	+	NEO1	LN3	0	0	2	0	0	0	Exonic	567
chr15_73581579_73575305_6274-NEO1	chr15	73575304	73581579	+	NEO1	LN2	0	2	0	0	0	0	Exonic	480
chr15_75706652_75693071_13581-SIN3A	chr15	75693070	75706652	-	SIN3A	LN2	0	6	0	0	0	0	Exonic	1371
chr15_75913397_75890620_22777-SNUPN	chr15	75890619	75913397	-	SNUPN	LT3	0	0	0	0	0	8	Exonic	1167
chr15_77057979_76866499_191480-SCAPER	chr15	76866498	77057979	-	SCAPER	LT2	0	0	0	0	4	0	Exonic	1419
chr15_77154874_76914105_240769-SCAPER	chr15	76914104	77154874	-	SCAPER	LN1	10	0	0	0	0	0	Exonic	2723
chr15_77451038_77424912_26126-PEAK1	chr15	77424911	77451038	-	PEAK1	LN2	0	2	0	0	0	0	Intronic	26127
chr15_77471293_77405251_66042-PEAK1	chr15	77405250	77471293	-	PEAK1	LN1	2	0	0	0	0	0	Exonic	3513
chr15_77576372_77544709_31663-PEAK1	chr15	77544708	77576372	-	PEAK1	LT3	0	0	0	0	0	2	Exonic	411
chr15_77577420_77425347_152073-PEAK1	chr15	77425346	77577420	-	PEAK1	LN2	0	4	0	0	0	0	Exonic	4723
chr15_77657568_77638884_18684-PEAK1	chr15	77638883	77657568	-	PEAK1	LN2	0	4	0	0	0	0	Intronic	18685
chr15_77764155_77759436_4719-HMG20A	chr15	77759435	77764155	+	HMG20A	LN2	0	2	0	0	0	0	Intronic	4720
chr15_77771662_77769896_1766-HMG20A	chr15	77769895	77771662	+	HMG20A	LN1	2	0	0	0	0	0	Intronic	1767
chr15_78783103_78768530_14573-IREB2	chr15	78768529	78783103	+	IREB2	LN1_LN2	2	2	0	0	0	0	Exonic	1301
chr15_78789653_78786484_3169-IREB2	chr15	78786483	78789653	+	IREB2	LN2	0	2	0	0	0	0	Exonic	309
chr15_83503284_83486672_16612-WHAMM	chr15	83486671	83503284	+	WHAMM	LN1	2	0	0	0	0	0	Exonic	2492
chr15_83561593_83532919_28674-HOMER2	chr15	83532918	83561593	-	HOMER2	LN1	12	0	0	0	0	0	Exonic	382
chr15_83796229_83788330_7899-TM6SF1	chr15	83788329	83796229	+	TM6SF1	LN3	0	0	2	0	0	0	Exonic	627
chr15_84611834_84611348_486-ADAMTSL3	chr15	84611347	84611834	+	ADAMTSL3	LN1	4	0	0	0	0	0	Exonic	373
chr15_84659966_84592656_67310-ADAMTSL3	chr15	84592655	84659966	+	ADAMTSL3	LN1	2	0	0	0	0	0	Exonic	1986
chr15_84659966_84611348_48618-ADAMTSL3	chr15	84611347	84659966	+	ADAMTSL3	LT1	0	0	0	2	0	0	Exonic	1856
chr15_84694188_84683294_10894-ADAMTSL3	chr15	84683293	84694188	+	ADAMTSL3	LN2	0	2	0	0	0	0	Exonic	683
chr15_84700183_84683293_16890-ADAMTSL3	chr15	84683292	84700183	+	ADAMTSL3	LN1_LN2	6	2	0	0	0	0	Intronic	16891
chr15_85402621_85370715_31906-ALPK3	chr15	85370714	85402621	+	ALPK3	LN2	0	2	0	0	0	0	Exonic	3783
chr15_85610434_85607600_2834-PDE8A	chr15	85607599	85610434	+	PDE8A	LN1	2	0	0	0	0	0	Intronic	2835
chr15_85626874_85610244_16630-PDE8A	chr15	85610243	85626874	+	PDE8A	LN1	2	0	0	0	0	0	Intronic	16631
chr15_85656677_85643245_13432-PDE8A	chr15	85643244	85656677	+	PDE8A	LN2_LN3	0	2	2	0	0	0	Intronic	13433
chr15_86129053_86118361_10692-AKAP13	chr15	86118360	86129053	+	AKAP13	LN1	2	0	0	0	0	0	Intronic	10693
chr15_86198840_86198650_190-AKAP13	chr15	86198649	86198840	+	AKAP13	LT2	0	0	0	0	10	0	Exonic	191
chr15_86228104_86207796_20308-AKAP13	chr15	86207795	86228104	+	AKAP13	LN1	2	0	0	0	0	0	Exonic	488
chr15_86236682_86189049_47633-AKAP13	chr15	86189048	86236682	+	AKAP13	LN3	0	0	8	0	0	0	Exonic	1173
chr15_86251316_86205618_45698-AKAP13	chr15	86205617	86251316	+	AKAP13	LN2_LT3	0	2	0	0	0	10	Intronic	45699
chr15_86260633_86259019_1614-AKAP13	chr15	86259018	86260633	+	AKAP13	LN3	0	0	4	0	0	0	Exonic	249
chr15_86284725_86283452_1273-AKAP13	chr15	86283451	86284725	+	AKAP13	LN1	2	0	0	0	0	0	Intronic	1274
chr15_86284726_86259019_25707-AKAP13	chr15	86259018	86284726	+	AKAP13	LN2	0	2	0	0	0	0	Exonic	2480
chr15_90996170_90992791_3379-IQGAP1	chr15	90992790	90996170	+	IQGAP1	LN1	6	0	0	0	0	0	Exonic	249
chr15_91009667_91009232_435-IQGAP1	chr15	91009231	91009667	+	IQGAP1	LN2_LT3	0	2	0	0	0	12	Intronic	436
chr15_91010823_90982563_28260-IQGAP1	chr15	90982562	91010823	+	IQGAP1	LN1	2	0	0	0	0	0	Intronic	28261
chr15_91010824_90991805_19019-IQGAP1	chr15	90991804	91010824	+	IQGAP1	LN3	0	0	6	0	0	0	Exonic	1265
chr15_91030814_91029264_1550-IQGAP1	chr15	91029263	91030814	+	IQGAP1	LT3	0	0	0	0	0	2	Exonic	325
chr15_91038067_91035777_2290-IQGAP1	chr15	91035776	91038067	+	IQGAP1	LN1	2	0	0	0	0	0	Exonic	290
chr15_91428488_91428269_219-FES	chr15	91428268	91428488	+	FES	LN3	0	0	2	0	0	0	Exonic	220
chr15_91503227_91500833_2394-RCCD1	chr15	91500832	91503227	+	RCCD1	LN3	0	0	6	0	0	0	Intronic	2395
chr15_91811835_91795049_16786-SV2B	chr15	91795048	91811835	+	SV2B	LT2	0	0	0	0	2	0	Exonic	922
chr15_92671718_92638110_33608-SLCO3A1	chr15	92638109	92671718	+	SLCO3A1	LN1	4	0	0	0	0	0	Intronic	33609
chr15_93435302_93428745_6557-LOC100507217	chr15	93428744	93435302	+	LOC100507217	LT3	0	0	0	0	0	4	Exonic	225
chr15_93472321_93467552_4769-CHD2	chr15	93467551	93472321	+	CHD2	LT1_LT3	0	0	0	4	0	6	Exonic	380
chr15_93499879_93467552_32327-CHD2	chr15	93467551	93499879	+	CHD2	LT1	0	0	0	2	0	0	Exonic	1937
chr15_93510743_93496589_14154-CHD2	chr15	93496588	93510743	+	CHD2	LT2	0	0	0	0	2	0	Exonic	685
chr15_93563488_93543742_19746-CHD2	chr15	93543741	93563488	+	CHD2	LT3	0	0	0	0	0	8	Exonic	1145
chr15_94945247_94899365_45882-MCTP2	chr15	94899364	94945247	+	MCTP2	LN2	0	4	0	0	0	0	Exonic	1015
chr15_95013671_94983405_30266-MCTP2	chr15	94983404	95013671	+	MCTP2	LN2	0	4	0	0	0	0	Exonic	385
chr15_96647387_96645413_1974-LOC101927192	chr15	96645412	96647387	-	LOC101927192	LT3	0	0	0	0	0	12	Exonic	141
chr15_96675291_96662072_13219-LOC101927192	chr15	96662071	96675291	-	LOC101927192	LT3	0	0	0	0	0	2	Exonic	981
chr15_96834012_96813077_20935-NR2F2-AS1	chr15	96813076	96834012	-	NR2F2-AS1	LN1	10	0	0	0	0	0	Exonic	783
chr15_99669905_99669703_202-SYNM	chr15	99669702	99669905	-	SYNM	LN1	2	0	0	0	0	0	Exonic	203
chr16_10551386_10498135_53251-ATF7IP2	chr16	10498134	10551386	+	ATF7IP2	LN1	2	0	0	0	0	0	Intronic	53252
chr16_10863050_10861805_1245-NUBP1	chr16	10861804	10863050	+	NUBP1	LT2	0	0	0	0	2	0	Intronic	1246
chr16_10863050_10861805_1245-TVP23A	chr16	10861804	10863050	+	TVP23A	LT2	0	0	0	0	2	0	Exonic	1246
chr16_10863051_10861806_1245-NUBP1	chr16	10861805	10863051	+	NUBP1	LN1_LT2	4	0	0	0	2	0	Exonic	232
chr16_10992859_10992527_332-CIITA	chr16	10992526	10992859	+	CIITA	LN1_LN2	4	2	0	0	0	0	Exonic	144
chr16_10998669_10989139_9530-CIITA	chr16	10989138	10998669	+	CIITA	LN1	6	0	0	0	0	0	Exonic	810
chr16_11137961_11114049_23912-CLEC16A	chr16	11114048	11137961	+	CLEC16A	LN2	0	2	0	0	0	0	Intronic	23913
chr16_11220002_11114049_105953-CLEC16A	chr16	11114048	11220002	+	CLEC16A	LN2	0	4	0	0	0	0	Intronic	105954
chr16_11487414_11487248_166-LOC101929274	chr16	11487247	11487414	-	LOC101929274	LT1	0	0	0	8	0	0	Exonic	167
chr16_11487416_11487248_168-LOC101929274	chr16	11487247	11487416	-	LOC101929274	LT1	0	0	0	8	0	0	Exonic	169
chr16_1370283_1364020_6263-UBE2I	chr16	1364019	1370283	+	UBE2I	LN2	0	2	0	0	0	0	Intronic	6264
chr16_1370517_1364020_6497-UBE2I	chr16	1364019	1370517	+	UBE2I	LN1	6	0	0	0	0	0	Intronic	6498
chr16_1448140_1447179_961-UNKL	chr16	1447178	1448140	-	UNKL	LN2_LT2	0	2	0	0	4	0	Intronic	962
chr16_1453345_1451569_1776-UNKL	chr16	1451568	1453345	-	UNKL	LT1	0	0	0	6	0	0	Exonic	311
chr16_15719030_15715590_3440-KIAA0430	chr16	15715589	15719030	-	KIAA0430	LN2	0	2	0	0	0	0	Exonic	689
chr16_15772363_15771657_706-NDE1	chr16	15771656	15772363	+	NDE1	LN2	0	4	0	0	0	0	Intronic	707
chr16_15808938_15808766_172-MYH11	chr16	15808765	15808938	-	MYH11	LN1_LN3	2	0	8	0	0	0	Exonic	173
chr16_15809129_15808766_363-MYH11	chr16	15808765	15809129	-	MYH11	LN2	0	12	0	0	0	0	Exonic	282
chr16_15809129_15808766_363-NDE1	chr16	15808765	15809129	-	NDE1	LN2	0	12	0	0	0	0	Intronic	364
chr16_15820911_15820705_206-MYH11	chr16	15820704	15820911	-	MYH11	LN1_LN2_LT1_LT3	8	6	0	8	0	4	Exonic	207
chr16_15839094_15829223_9871-MYH11	chr16	15829222	15839094	-	MYH11	LN1	4	0	0	0	0	0	Exonic	1095
chr16_15872700_15857653_15047-MYH11	chr16	15857652	15872700	-	MYH11	LN3	0	0	2	0	0	0	Exonic	403
chr16_15880589_15857653_22936-MYH11	chr16	15857652	15880589	-	MYH11	LN1	2	0	0	0	0	0	Exonic	620
chr16_15880589_15865426_15163-MYH11	chr16	15865425	15880589	-	MYH11	LN1	2	0	0	0	0	0	Exonic	524
chr16_15880589_15876242_4347-MYH11	chr16	15876241	15880589	-	MYH11	LN1	18	0	0	0	0	0	Exonic	217
chr16_16101849_16101675_174-ABCC1	chr16	16101674	16101849	+	ABCC1	LN2	0	6	0	0	0	0	Exonic	175
chr16_16173335_16162013_11322-ABCC1	chr16	16162012	16173335	+	ABCC1	LN1	2	0	0	0	0	0	Exonic	438
chr16_16205439_16205234_205-ABCC1	chr16	16205233	16205439	+	ABCC1	LN3	0	0	8	0	0	0	Exonic	206
chr16_16219767_16218645_1122-ABCC1	chr16	16218644	16219767	+	ABCC1	LN2	0	2	0	0	0	0	Intronic	1123
chr16_17260249_17259749_500-XYLT1	chr16	17259748	17260249	+	XYLT1	LT2	0	0	0	0	6	0	Intronic	501
chr16_19245282_19242059_3223-SYT17	chr16	19242058	19245282	-	SYT17	LN1	2	0	0	0	0	0	Intronic	3224
chr16_19471655_19460863_10792-TMC5	chr16	19460862	19471655	+	TMC5	LT2	0	0	0	0	8	0	Intronic	10793
chr16_19492787_19477404_15383-TMC5	chr16	19477403	19492787	+	TMC5	LN1	6	0	0	0	0	0	Exonic	722
chr16_19641141_19627435_13706-C16orf62	chr16	19627434	19641141	+	C16orf62	LN1_LN3	2	0	2	0	0	0	Intronic	13707
chr16_19663412_19656210_7202-C16orf62	chr16	19656209	19663412	+	C16orf62	LN2_LN3	0	2	4	0	0	0	Exonic	276
chr16_19746771_19741751_5020-IQCK	chr16	19741750	19746771	+	IQCK	LN1	2	0	0	0	0	0	Intronic	5021
chr16_19838458_19800159_38299-IQCK	chr16	19800158	19838458	+	IQCK	LN1	2	0	0	0	0	0	Intronic	38300
chr16_20740875_20740552_323-THUMPD1	chr16	20740551	20740875	+	THUMPD1	LT1	0	0	0	2	0	0	Intronic	324
chr16_20781575_20775345_6230-ACSM3	chr16	20775344	20781575	+	ACSM3	LT1	0	0	0	8	0	0	Exonic	373
chr16_2079775_2077753_2022-SLC9A3R2	chr16	2077752	2079775	+	SLC9A3R2	LT2	0	0	0	0	4	0	Intronic	2023
chr16_21185468_21178160_7308-TMEM159	chr16	21178159	21185468	+	TMEM159	LN2	0	4	0	0	0	0	Intronic	7309
chr16_21328446_21327204_1242-XR_243282	chr16	21327203	21328446	+	XR_243282	LT1	0	0	0	4	0	0	Intronic	1243
chr16_21987564_21972651_14913-UQCRC2	chr16	21972650	21987564	+	UQCRC2	LT1	0	0	0	2	0	0	Intronic	14914
chr16_22237296_22236977_319-EEF2K	chr16	22236976	22237296	+	EEF2K	LN3	0	0	2	0	0	0	Exonic	320
chr16_22262642_22260075_2567-EEF2K	chr16	22260074	22262642	+	EEF2K	LN2	0	2	0	0	0	0	Intronic	2568
chr16_22326529_22324943_1586-POLR3E	chr16	22324942	22326529	+	POLR3E	LN1	8	0	0	0	0	0	Exonic	276
chr16_25162935_25139795_23140-LCMT1	chr16	25139794	25162935	+	LCMT1	LN3	0	0	2	0	0	0	Intronic	23141
chr16_25182125_25172422_9703-LCMT1	chr16	25172421	25182125	+	LCMT1	LN1	6	0	0	0	0	0	Intronic	9704
chr16_2531205_2530449_756-TBC1D24	chr16	2530448	2531205	+	TBC1D24	LN1	4	0	0	0	0	0	Intronic	757
chr16_27226328_27222466_3862-KDM8	chr16	27222465	27226328	+	KDM8	LN1	10	0	0	0	0	0	Intronic	3863
chr16_27226328_27224905_1423-KDM8	chr16	27224904	27226328	+	KDM8	LN2	0	6	0	0	0	0	Intronic	1424
chr16_27227309_27224905_2404-KDM8	chr16	27224904	27227309	+	KDM8	LN2	0	6	0	0	0	0	Intronic	2405
chr16_27351593_27345636_5957-IL4R	chr16	27345635	27351593	+	IL4R	LT1	0	0	0	6	0	0	Intronic	5958
chr16_27364017_27351509_12508-IL4R	chr16	27351508	27364017	+	IL4R	LN2	0	2	0	0	0	0	Exonic	686
chr16_27373839_27373602_237-IL4R	chr16	27373601	27373839	-	IL4R	LN2	0	2	0	0	0	0	Exonic	238
chr16_29845386_29845053_333-MVP	chr16	29845052	29845386	+	MVP	LN2	0	10	0	0	0	0	Intronic	334
chr16_30516782_30515495_1287-ITGAL	chr16	30515494	30516782	+	ITGAL	LN1	8	0	0	0	0	0	Intronic	1288
chr16_30677861_30675535_2326-FBRS	chr16	30675534	30677861	+	FBRS	LN3	0	0	6	0	0	0	UnKnown	2327
chr16_30724698_30724000_698-SRCAP	chr16	30723999	30724698	+	SRCAP	LN3	0	0	2	0	0	0	Exonic	307
chr16_31102663_31102409_254-VKORC1	chr16	31102408	31102663	-	VKORC1	LN3	0	0	8	0	0	0	Exonic	255
chr16_31309275_31283170_26105-ITGAM	chr16	31283169	31309275	+	ITGAM	LT3	0	0	0	0	0	4	Exonic	1150
chr16_31371784_31371021_763-ITGAX	chr16	31371020	31371784	+	ITGAX	LT1	0	0	0	2	0	0	Exonic	431
chr16_31734673_31733946_727-ZNF720	chr16	31733945	31734673	+	ZNF720	LN3	0	0	2	0	0	0	Intronic	728
chr16_3179654_3179249_405-LOC100507458	chr16	3179248	3179654	-	LOC100507458	LN1	8	0	0	0	0	0	Intronic	406
chr16_3299713_3298942_771-MEFV	chr16	3298941	3299713	+	MEFV	LN1	2	0	0	0	0	0	Exonic	346
chr16_3367783_3361755_6028-ZNF75A	chr16	3361754	3367783	+	ZNF75A	LT2	0	0	0	0	2	0	Exonic	1118
chr16_3556414_3554719_1695-CLUAP1	chr16	3554718	3556414	+	CLUAP1	LN2	0	4	0	0	0	0	Intronic	1696
chr16_372660_372457_203-AXIN1	chr16	372456	372660	+	AXIN1	LT3	0	0	0	0	0	2	Intronic	204
chr16_3808975_3799630_9345-CREBBP	chr16	3799629	3808975	-	CREBBP	LT3	0	0	0	0	0	4	Intronic	9346
chr16_3828818_3823752_5066-CREBBP	chr16	3823751	3828818	-	CREBBP	LN3	0	0	2	0	0	0	Exonic	640
chr16_3906767_3900298_6469-CREBBP	chr16	3900297	3906767	-	CREBBP	LT1	0	0	0	2	0	0	Intronic	6470
chr16_4254635_4253167_1468-SRL	chr16	4253166	4254635	-	SRL	LN2	0	14	0	0	0	0	Exonic	198
chr16_4383520_4382218_1302-GLIS2	chr16	4382217	4383520	+	GLIS2	LT1	0	0	0	4	0	0	Exonic	409
chr16_47537000_47531309_5691-PHKB	chr16	47531308	47537000	+	PHKB	LN1	8	0	0	0	0	0	Intronic	5692
chr16_47549511_47531309_18202-PHKB	chr16	47531308	47549511	+	PHKB	LN2	0	2	0	0	0	0	Intronic	18203
chr16_47581458_47531309_50149-PHKB	chr16	47531308	47581458	+	PHKB	LN1_LN2	2	2	0	0	0	0	Intronic	50150
chr16_47623012_47497809_125203-PHKB	chr16	47497808	47623012	+	PHKB	LN2	0	4	0	0	0	0	Exonic	1087
chr16_47941825_47939225_2600-LOC101927132	chr16	47939224	47941825	-	LOC101927132	LT3	0	0	0	0	0	6	Intronic	2601
chr16_4836106_4835808_298-SEPT12	chr16	4835807	4836106	-	SEPT12	LT2	0	0	0	0	4	0	Exonic	208
chr16_48368269_47531310_836959-PHKB	chr16	47531309	48368269	+	PHKB	LT3	0	0	0	0	0	4	UnKnown	836960
chr16_48382201_48381478_723-LONP2	chr16	48381477	48382201	+	LONP2	LN3	0	0	2	0	0	0	Exonic	339
chr16_49765372_49764682_690-ZNF423	chr16	49764681	49765372	-	ZNF423	LN2_LT3	0	4	0	0	0	2	Intronic	691
chr16_49799627_49764682_34945-ZNF423	chr16	49764681	49799627	-	ZNF423	LN1	2	0	0	0	0	0	Intronic	34946
chr16_49856649_49823398_33251-ZNF423	chr16	49823397	49856649	-	ZNF423	LN3	0	0	2	0	0	0	Exonic	129
chr16_49860994_49823398_37596-ZNF423	chr16	49823397	49860994	-	ZNF423	LN1	2	0	0	0	0	0	Intronic	37597
chr16_50666318_50642204_24114-NKD1	chr16	50642203	50666318	+	NKD1	LN2	0	4	0	0	0	0	Intronic	24115
chr16_50666319_50655513_10806-NKD1	chr16	50655512	50666319	+	NKD1	LN1	4	0	0	0	0	0	Exonic	564
chr16_53191452_53175090_16362-CHD9	chr16	53175089	53191452	+	CHD9	LN1_LN2_LT3	2	6	0	0	0	6	Intronic	16363
chr16_53191452_53188358_3094-CHD9	chr16	53188357	53191452	+	CHD9	LN2	0	6	0	0	0	0	Intronic	3095
chr16_53341865_53337632_4233-CHD9	chr16	53337631	53341865	+	CHD9	LT2	0	0	0	0	2	0	Exonic	1343
chr16_53476770_53476570_200-RBL2	chr16	53476569	53476770	+	RBL2	LN1_LT3	2	0	0	0	0	4	Exonic	201
chr16_53481017_53472927_8090-RBL2	chr16	53472926	53481017	+	RBL2	LN2	0	2	0	0	0	0	Intronic	8091
chr16_53481017_53476569_4448-RBL2	chr16	53476568	53481017	+	RBL2	LN2	0	4	0	0	0	0	Intronic	4449
chr16_53487681_53472928_14753-RBL2	chr16	53472927	53487681	+	RBL2	LT3	0	0	0	0	0	2	Exonic	752
chr16_53913898_53907697_6201-FTO	chr16	53907696	53913898	+	FTO	LN1_LN2	12	6	0	0	0	0	Intronic	6202
chr16_53913899_53872039_41860-FTO	chr16	53872038	53913899	+	FTO	LN1	6	0	0	0	0	0	Intronic	41861
chr16_53922862_53907697_15165-FTO	chr16	53907696	53922862	+	FTO	LN2	0	50	0	0	0	0	Intronic	15166
chr16_54042430_53922744_119686-FTO	chr16	53922743	54042430	+	FTO	LN2	0	8	0	0	0	0	Intronic	119687
chr16_54145801_53922744_223057-FTO-IT1	chr16	53922743	54145801	+	FTO-IT1	LN3	0	0	4	0	0	0	UnKnown	223058
chr16_546858_532524_14334-RAB11FIP3	chr16	532523	546858	+	RAB11FIP3	LT3	0	0	0	0	0	2	Intronic	14335
chr16_57108594_57103747_4847-NLRC5	chr16	57103746	57108594	+	NLRC5	LN3	0	0	2	0	0	0	Intronic	4848
chr16_57255327_57250022_5305-RSPRY1	chr16	57250021	57255327	+	RSPRY1	LN2	0	2	0	0	0	0	Exonic	456
chr16_58220760_58208355_12405-CSNK2A2	chr16	58208354	58220760	-	CSNK2A2	LT1	0	0	0	4	0	0	Exonic	213
chr16_58521754_58513420_8334-NDRG4	chr16	58513419	58521754	+	NDRG4	LN1	24	0	0	0	0	0	Intronic	8335
chr16_58712798_58709844_2954-SLC38A7	chr16	58709843	58712798	-	SLC38A7	LT2	0	0	0	0	2	0	Exonic	613
chr16_65468319_65397114_71205-LINC00922	chr16	65397113	65468319	-	LINC00922	LN1	6	0	0	0	0	0	Intronic	71206
chr16_65846679_65605674_241005-LINC00922	chr16	65605673	65846679	-	LINC00922	LN2	0	2	0	0	0	0	UnKnown	241006
chr16_65956669_65904901_51768-LOC101927676	chr16	65904900	65956669	-	LOC101927676	LN1	2	0	0	0	0	0	Intronic	51769
chr16_66138481_66135706_2775-LOC101927676	chr16	66135705	66138481	-	LOC101927676	LT1	0	0	0	2	0	0	Intronic	2776
chr16_66432464_66431885_579-CDH5	chr16	66431884	66432464	+	CDH5	LN1_LN2	2	2	0	0	0	0	Exonic	231
chr16_68072051_68059317_12734-DUS2	chr16	68059316	68072051	+	DUS2	LT2	0	0	0	0	2	0	Intronic	12735
chr16_68090326_68087466_2860-DUS2	chr16	68087465	68090326	+	DUS2	LN1_LT1	12	0	0	6	0	0	Intronic	2861
chr16_68286556_68283193_3363-PLA2G15	chr16	68283192	68286556	+	PLA2G15	LN3	0	0	2	0	0	0	Intronic	3364
chr16_68358734_68355328_3406-PRMT7	chr16	68355327	68358734	+	PRMT7	LT1	0	0	0	2	0	0	Intronic	3407
chr16_68846166_68844100_2066-CDH1	chr16	68844099	68846166	+	CDH1	LT2	0	0	0	0	2	0	Exonic	450
chr16_68857529_68835573_21956-CDH1	chr16	68835572	68857529	+	CDH1	LT3	0	0	0	0	0	10	Exonic	2001
chr16_68896964_68893789_3175-TANGO6	chr16	68893788	68896964	+	TANGO6	LN1_LN2	10	2	0	0	0	0	Exonic	756
chr16_69197080_69189773_7307-CIRH1A	chr16	69189772	69197080	+	CIRH1A	LN3	0	0	4	0	0	0	Intronic	7308
chr16_69201087_69194258_6829-CIRH1A	chr16	69194257	69201087	+	CIRH1A	LN3	0	0	2	0	0	0	Intronic	6830
chr16_69202901_69194259_8642-CIRH1A	chr16	69194258	69202901	+	CIRH1A	LT3	0	0	0	0	0	2	Exonic	678
chr16_69333677_69322196_11481-SNTB2	chr16	69322195	69333677	+	SNTB2	LN3	0	0	2	0	0	0	Intronic	11482
chr16_69681070_69660306_20764-NFAT5	chr16	69660305	69681070	+	NFAT5	LN1	2	0	0	0	0	0	Exonic	328
chr16_69687331_69680420_6911-NFAT5	chr16	69680419	69687331	+	NFAT5	LT2	0	0	0	0	8	0	Exonic	814
chr16_69821974_69820899_1075-WWP2	chr16	69820898	69821974	+	WWP2	LN1	4	0	0	0	0	0	Intronic	1076
chr16_69833198_69810094_23104-WWP2	chr16	69810093	69833198	+	WWP2	LT3	0	0	0	0	0	4	Exonic	406
chr16_70016660_70016253_407-PDXDC2P	chr16	70016252	70016660	-	PDXDC2P	LN1_LN3	4	0	2	0	0	0	Exonic	245
chr16_70359591_70358490_1101-DDX19B	chr16	70358489	70359591	+	DDX19B	LN3	0	0	2	0	0	0	Exonic	216
chr16_70389437_54056455_16332982-FTO	chr16	54056454	70389437	+	FTO	LT3	0	0	0	0	0	2	UnKnown	longer than 2000000bp
chr16_70503226_70502754_472-FUK	chr16	70502753	70503226	+	FUK	LN1	2	0	0	0	0	0	Exonic	290
chr16_71127838_71094407_33431-HYDIN	chr16	71094406	71127838	-	HYDIN	LN1_LN2_LN3	4	2	4	0	0	0	Exonic	1202
chr16_71220821_71186562_34259-HYDIN	chr16	71186561	71220821	-	HYDIN	LN3	0	0	6	0	0	0	Exonic	864
chr16_75200793_75186806_13987-ZFP1	chr16	75186805	75200793	+	ZFP1	LN2	0	4	0	0	0	0	Intronic	13988
chr16_75339080_75327808_11272-CFDP1	chr16	75327807	75339080	-	CFDP1	LN3	0	0	4	0	0	0	Exonic	292
chr16_75646759_75646141_618-ADAT1	chr16	75646140	75646759	-	ADAT1	LT3	0	0	0	0	0	2	Exonic	619
chr16_81399083_81385190_13893-GAN	chr16	81385189	81399083	+	GAN	LN1	2	0	0	0	0	0	Exonic	1333
chr16_81399083_81398579_504-GAN	chr16	81398578	81399083	+	GAN	LN3	0	0	2	0	0	0	Exonic	266
chr16_81892767_81888048_4719-PLCG2	chr16	81888047	81892767	+	PLCG2	LT1	0	0	0	4	0	0	Intronic	4720
chr16_81930687_81929412_1275-PLCG2	chr16	81929411	81930687	+	PLCG2	LT1	0	0	0	2	0	0	Intronic	1276
chr16_83065823_83056618_9205-CDH13	chr16	83056617	83065823	+	CDH13	LN1	2	0	0	0	0	0	Intronic	9206
chr16_84126902_84115352_11550-MBTPS1	chr16	84115351	84126902	-	MBTPS1	LN3	0	0	2	0	0	0	Exonic	712
chr16_84188403_84182612_5791-DNAAF1	chr16	84182611	84188403	+	DNAAF1	LN1	2	0	0	0	0	0	Exonic	450
chr16_84906727_84906047_680-CRISPLD2	chr16	84906046	84906727	+	CRISPLD2	LN2	0	2	0	0	0	0	Intronic	681
chr16_87495309_87493614_1695-ZCCHC14	chr16	87493613	87495309	-	ZCCHC14	LN1	4	0	0	0	0	0	Intronic	1696
chr16_8862829_8862049_780-ABAT	chr16	8862048	8862829	+	ABAT	LN1_LN2	2	2	0	0	0	0	Intronic	781
chr16_88677943_88653007_24936-ZC3H18	chr16	88653006	88677943	+	ZC3H18	LT3	0	0	0	0	0	2	Intronic	24937
chr16_8873446_8829555_43891-ABAT	chr16	8829554	8873446	+	ABAT	LN2	0	4	0	0	0	0	Intronic	43892
chr16_88804513_88804136_377-PIEZO1	chr16	88804135	88804513	-	PIEZO1	LN1	4	0	0	0	0	0	Exonic	259
chr16_8896246_8895656_590-PMM2	chr16	8895655	8896246	+	PMM2	LN2	0	4	0	0	0	0	Intronic	591
chr16_89169167_89165001_4166-ACSF3	chr16	89165000	89169167	+	ACSF3	LN3_LT3	0	0	2	0	0	10	Exonic	1013
chr16_89199670_89178500_21170-ACSF3	chr16	89178499	89199670	+	ACSF3	LN1	2	0	0	0	0	0	Exonic	544
chr16_89260014_89259856_158-CDH15	chr16	89259855	89260014	+	CDH15	LT2	0	0	0	0	2	0	Intronic	159
chr16_89759733_89756960_2773-CDK10	chr16	89756959	89759733	+	CDK10	LN1	2	0	0	0	0	0	Intronic	2774
chr16_89962490_89961490_1000-TCF25	chr16	89961489	89962490	+	TCF25	LT2	0	0	0	0	2	0	Exonic	149
chr16_89967201_89961445_5756-TCF25	chr16	89961444	89967201	+	TCF25	LN1	2	0	0	0	0	0	Intronic	5757
chr16_90033977_90032412_1565-DEF8	chr16	90032411	90033977	+	DEF8	LN1	2	0	0	0	0	0	Exonic	1566
chr16_9011013_9004602_6411-USP7	chr16	9004601	9011013	-	USP7	LT3	0	0	0	0	0	4	Exonic	441
chr17_1028702_982570_46132-ABR	chr17	982569	1028702	-	ABR	LN2	0	2	0	0	0	0	Exonic	639
chr17_1032436_975854_56582-ABR	chr17	975853	1032436	-	ABR	LN2	0	2	0	0	0	0	Intronic	56583
chr17_11543701_11511446_32255-DNAH9	chr17	11511445	11543701	+	DNAH9	LN1	6	0	0	0	0	0	Exonic	1484
chr17_12823148_12812214_10934-ARHGAP44	chr17	12812213	12823148	+	ARHGAP44	LT3	0	0	0	0	0	2	Exonic	266
chr17_1340449_1303341_37108-CRK	chr17	1303340	1340449	-	CRK	LN3	0	0	2	0	0	0	UnKnown	37109
chr17_1410383_1401230_9153-INPP5K	chr17	1401229	1410383	-	INPP5K	LN1	10	0	0	0	0	0	Exonic	297
chr17_1442246_1423616_18630-PITPNA	chr17	1423615	1442246	-	PITPNA	LT2	0	0	0	0	8	0	Exonic	680
chr17_15965208_15938079_27129-NCOR1	chr17	15938078	15965208	-	NCOR1	LT3	0	0	0	0	0	2	Exonic	1748
chr17_1731300_1707920_23380-SMYD4	chr17	1707919	1731300	-	SMYD4	LT3	0	0	0	0	0	2	Exonic	381
chr17_1747979_1746096_1883-RPA1	chr17	1746095	1747979	+	RPA1	LN2_LT3	0	2	0	0	0	4	Intronic	1884
chr17_1756482_1746096_10386-RPA1	chr17	1746095	1756482	+	RPA1	LN1_LN2_LN3_LT3	14	4	2	0	0	8	Intronic	10387
chr17_177370_131559_45811-RPH3AL.2	chr17	131558	177370	-	RPH3AL.2	LN3_LT1	0	0	6	6	0	0	Exonic	474
chr17_177370_169211_8159-RPH3AL.2	chr17	169210	177370	-	RPH3AL.2	LN1_LT2	6	0	0	0	8	0	Exonic	387
chr17_18157735_18153823_3912-FLII	chr17	18153822	18157735	-	FLII	LN2	0	4	0	0	0	0	Intronic	3913
chr17_18770646_18768781_1865-PRPSAP2	chr17	18768780	18770646	+	PRPSAP2	LN1	2	0	0	0	0	0	Intronic	1866
chr17_19232959_19213197_19762-EPN2	chr17	19213196	19232959	+	EPN2	LN3_LT3	0	0	2	0	0	2	Intronic	19763
chr17_19568360_19559679_8681-ALDH3A2	chr17	19559678	19568360	+	ALDH3A2	LN1	4	0	0	0	0	0	Exonic	736
chr17_19575269_19559679_15590-ALDH3A2	chr17	19559678	19575269	+	ALDH3A2	LN2	0	6	0	0	0	0	Exonic	972
chr17_20109249_20107646_1603-SPECC1	chr17	20107645	20109249	+	SPECC1	LN1	2	0	0	0	0	0	Intronic	1604
chr17_20904690_20903826_864-USP22	chr17	20903825	20904690	+	USP22	LN2	0	6	0	0	0	0	Exonic	865
chr17_21216848_21215453_1395-MAP2K3	chr17	21215452	21216848	+	MAP2K3	LN3	0	0	4	0	0	0	Intronic	1396
chr17_2224910_2218851_6059-SRR	chr17	2218850	2224910	+	SRR	LT2	0	0	0	0	4	0	Exonic	598
chr17_25634903_25621191_13712-WSB1	chr17	25621190	25634903	+	WSB1	LT1	0	0	0	8	0	0	Exonic	983
chr17_26499643_26490568_9075-NLK	chr17	26490567	26499643	+	NLK	LN1_LN3	2	0	2	0	0	0	Intronic	9076
chr17_26708840_26708224_616-SARM1	chr17	26708223	26708840	+	SARM1	LN3	0	0	2	0	0	0	Exonic	617
chr17_27005981_27005094_887-SUPT6H	chr17	27005093	27005981	+	SUPT6H	LN2	0	2	0	0	0	0	Exonic	350
chr17_27614734_27612728_2006-NUFIP2	chr17	27612727	27614734	-	NUFIP2	LT3	0	0	0	0	0	2	Intronic	2007
chr17_27818882_27809214_9668-TAOK1	chr17	27809213	27818882	+	TAOK1	LN1	14	0	0	0	0	0	Intronic	9669
chr17_27822744_27809214_13530-TAOK1	chr17	27809213	27822744	+	TAOK1	LN2	0	4	0	0	0	0	Intronic	13531
chr17_27835150_27829607_5543-TAOK1	chr17	27829606	27835150	+	TAOK1	LN3	0	0	2	0	0	0	Exonic	372
chr17_27939024_27937703_1321-ANKRD13B	chr17	27937702	27939024	+	ANKRD13B	LN3	0	0	6	0	0	0	Exonic	278
chr17_28030078_27993885_36193-SSH2	chr17	27993884	28030078	-	SSH2	LN3	0	0	6	0	0	0	Exonic	842
chr17_29111910_29111321_589-CRLF3	chr17	29111320	29111910	+	CRLF3	LT2	0	0	0	0	2	0	Intronic	590
chr17_29131122_29130919_203-CRLF3	chr17	29130918	29131122	-	CRLF3	LN1	10	0	0	0	0	0	Exonic	204
chr17_29131126_29119458_11668-CRLF3	chr17	29119457	29131126	-	CRLF3	LT1	0	0	0	2	0	0	Exonic	830
chr17_30323895_30320883_3012-SUZ12	chr17	30320882	30323895	+	SUZ12	LT1	0	0	0	6	0	0	Intronic	3013
chr17_30510290_30509775_515-RHOT1	chr17	30509774	30510290	+	RHOT1	LN1	6	0	0	0	0	0	Intronic	516
chr17_30528617_30527975_642-RHOT1	chr17	30527974	30528617	+	RHOT1	LN2	0	6	0	0	0	0	Intronic	643
chr17_33343599_33343389_210-RFFL	chr17	33343388	33343599	-	RFFL	LN2	0	4	0	0	0	0	Exonic	211
chr17_34147440_34147027_413-TAF15	chr17	34147026	34147440	+	TAF15	LN2	0	6	0	0	0	0	Intronic	414
chr17_34165556_34161569_3987-TAF15	chr17	34161568	34165556	+	TAF15	LN1	4	0	0	0	0	0	Intronic	3988
chr17_34465122_34462702_2420-LOC101927369	chr17	34462701	34465122	-	LOC101927369	LN3	0	0	2	0	0	0	Intronic	2421
chr17_3493399_3493101_298-TRPV1	chr17	3493100	3493399	-	TRPV1	LT1	0	0	0	8	0	0	Exonic	299
chr17_34935849_34934413_1436-GGNBP2	chr17	34934412	34935849	+	GGNBP2	LT2	0	0	0	0	4	0	Exonic	379
chr17_36533667_36517593_16074-SOCS7	chr17	36517592	36533667	+	SOCS7	LN3	0	0	6	0	0	0	Intronic	16075
chr17_3725346_3721557_3789-C17orf85	chr17	3721556	3725346	-	C17orf85	LT3	0	0	0	0	0	14	Exonic	514
chr17_3746445_3743394_3051-C17orf85	chr17	3743393	3746445	-	C17orf85	LN2	0	6	0	0	0	0	Exonic	172
chr17_37934263_37933904_359-IKZF3	chr17	37933903	37934263	-	IKZF3	LT3	0	0	0	0	0	2	Exonic	243
chr17_38078759_38078599_160-ORMDL3	chr17	38078598	38078759	-	ORMDL3	LT3	0	0	0	0	0	4	Exonic	161
chr17_3808661_3802855_5806-P2RX1	chr17	3802854	3808661	-	P2RX1	LN2	0	2	0	0	0	0	Intronic	5807
chr17_38285880_38282436_3444-MSL1	chr17	38282435	38285880	+	MSL1	LT1	0	0	0	2	0	0	Exonic	607
chr17_38320419_38318978_1441-CASC3	chr17	38318977	38320419	+	CASC3	LN2	0	4	0	0	0	0	Exonic	863
chr17_38421398_38412643_8755-WIPF2	chr17	38412642	38421398	+	WIPF2	LN1	2	0	0	0	0	0	Exonic	999
chr17_3854979_3846685_8294-ATP2A3	chr17	3846684	3854979	-	ATP2A3	LN2	0	2	0	0	0	0	Exonic	1200
chr17_38556661_38556461_200-TOP2A	chr17	38556460	38556661	-	TOP2A	LN2	0	2	0	0	0	0	Exonic	201
chr17_3953153_3947518_5635-ZZEF1	chr17	3947517	3953153	-	ZZEF1	LT1	0	0	0	12	0	0	Exonic	303
chr17_3976050_3974105_1945-ZZEF1	chr17	3974104	3976050	-	ZZEF1	LN2	0	2	0	0	0	0	Exonic	263
chr17_40042561_40039375_3186-ACLY	chr17	40039374	40042561	-	ACLY	LN2	0	2	0	0	0	0	Exonic	390
chr17_40526224_40498587_27637-STAT3	chr17	40498586	40526224	-	STAT3	LN1	2	0	0	0	0	0	Intronic	27638
chr17_40926716_40925391_1325-VPS25	chr17	40925390	40926716	+	VPS25	LN1	10	0	0	0	0	0	UnKnown	1326
chr17_40991028_40986531_4497-PSME3	chr17	40986530	40991028	+	PSME3	LN2	0	6	0	0	0	0	Intronic	4498
chr17_43316431_43314647_1784-FMNL1	chr17	43314646	43316431	+	FMNL1	LN2	0	2	0	0	0	0	Intronic	1785
chr17_43481462_43475315_6147-ARHGAP27	chr17	43475314	43481462	-	ARHGAP27	LN3	0	0	2	0	0	0	UnKnown	6148
chr17_44074029_44064405_9624-MAPT	chr17	44064404	44074029	+	MAPT	LN1	4	0	0	0	0	0	Intronic	9625
chr17_45456618_45438743_17875-EFCAB13	chr17	45438742	45456618	+	EFCAB13	LT2	0	0	0	0	2	0	Intronic	17876
chr17_45492284_45438743_53541-EFCAB13	chr17	45438742	45492284	+	EFCAB13	LN3	0	0	4	0	0	0	Intronic	53542
chr17_45492284_45479497_12787-EFCAB13	chr17	45479496	45492284	+	EFCAB13	LT1	0	0	0	2	0	0	Intronic	12788
chr17_45701337_45695716_5621-NPEPPS	chr17	45695715	45701337	+	NPEPPS	LT3	0	0	0	0	0	2	UnKnown	5622
chr17_45820558_45819976_582-TBX21	chr17	45819975	45820558	+	TBX21	LN2	0	2	0	0	0	0	Exonic	277
chr17_4621317_4620511_806-ARRB2	chr17	4620510	4621317	+	ARRB2	LN2	0	2	0	0	0	0	Intronic	807
chr17_46489899_46474042_15857-SKAP1	chr17	46474041	46489899	-	SKAP1	LN2	0	4	0	0	0	0	Intronic	15858
chr17_46627763_46622856_4907-HOXB2	chr17	46622855	46627763	+	HOXB2	LT2	0	0	0	0	4	0	UnKnown	4908
chr17_46627763_46622856_4907-HOXB-AS1	chr17	46622855	46627763	+	HOXB-AS1	LT2	0	0	0	0	4	0	Intronic	4908
chr17_46926739_46925426_1313-CALCOCO2	chr17	46925425	46926739	+	CALCOCO2	LN2	0	2	0	0	0	0	Exonic	363
chr17_46928989_46925425_3564-CALCOCO2	chr17	46925424	46928989	+	CALCOCO2	LN1	2	0	0	0	0	0	Intronic	3565
chr17_46937810_46929867_7943-CALCOCO2	chr17	46929866	46937810	+	CALCOCO2	LN1	2	0	0	0	0	0	Intronic	7944
chr17_48165233_48151859_13374-ITGA3	chr17	48151858	48165233	+	ITGA3	LT2	0	0	0	0	6	0	Exonic	1616
chr17_48470258_48465421_4837-LRRC59	chr17	48465420	48470258	-	LRRC59	LN1	4	0	0	0	0	0	Exonic	337
chr17_48752837_48735796_17041-ABCC3	chr17	48735795	48752837	+	ABCC3	LT2	0	0	0	0	2	0	Exonic	1910
chr17_48819091_48818462_629-LUC7L3	chr17	48818461	48819091	+	LUC7L3	LN3_LT3	0	0	2	0	0	6	Intronic	630
chr17_489604_463666_25938-VPS53	chr17	463665	489604	-	VPS53	LT2	0	0	0	0	4	0	Exonic	486
chr17_49346264_49340634_5630-UTP18	chr17	49340633	49346264	+	UTP18	LN3_LT1	0	0	4	2	0	0	Intronic	5631
chr17_5126779_5117345_9434-SCIMP	chr17	5117344	5126779	+	SCIMP	LN2	0	6	0	0	0	0	Intronic	9435
chr17_5271762_5268416_3346-RABEP1	chr17	5268415	5271762	+	RABEP1	LN2	0	4	0	0	0	0	Intronic	3347
chr17_54309085_54262109_46976-ANKFN1	chr17	54262108	54309085	+	ANKFN1	LN3	0	0	4	0	0	0	Intronic	46977
chr17_54309085_54301999_7086-ANKFN1	chr17	54301998	54309085	+	ANKFN1	LN1	6	0	0	0	0	0	Intronic	7087
chr17_54939611_54926056_13555-DGKE	chr17	54926055	54939611	+	DGKE	LN1	2	0	0	0	0	0	Intronic	13556
chr17_56557628_56536129_21499-HSF5	chr17	56536128	56557628	-	HSF5	LN2	0	4	0	0	0	0	Exonic	1170
chr17_57275149_57274904_245-PRR11	chr17	57274903	57275149	+	PRR11	LT1	0	0	0	8	0	0	Intronic	246
chr17_57744338_57743841_497-CLTC	chr17	57743840	57744338	+	CLTC	LT3	0	0	0	0	0	12	Exonic	346
chr17_57763169_57759632_3537-CLTC	chr17	57759631	57763169	+	CLTC	LN1	4	0	0	0	0	0	Exonic	1385
chr17_57915758_57915619_139-VMP1	chr17	57915618	57915758	+	VMP1	LT3	0	0	0	0	0	2	Intronic	140
chr17_58725442_58711213_14229-PPM1D	chr17	58711212	58725442	+	PPM1D	LN2	0	4	0	0	0	0	Intronic	14230
chr17_58767121_58756813_10308-BCAS3	chr17	58756812	58767121	+	BCAS3	LN3	0	0	4	0	0	0	Intronic	10309
chr17_59001860_58967055_34805-BCAS3	chr17	58967054	59001860	+	BCAS3	LN2	0	4	0	0	0	0	Intronic	34806
chr17_59161925_59112029_49896-BCAS3	chr17	59112028	59161925	+	BCAS3	LN3	0	0	2	0	0	0	Exonic	786
chr17_60140662_60106902_33760-MED13	chr17	60106901	60140662	-	MED13	LN3	0	0	6	0	0	0	Exonic	1217
chr17_61564434_61563918_516-ACE	chr17	61563917	61564434	+	ACE	LN2	0	4	0	0	0	0	Exonic	247
chr17_61657303_61655830_1473-DCAF7	chr17	61655829	61657303	+	DCAF7	LN1_LN3	2	0	6	0	0	0	Intronic	1474
chr17_61762950_61759126_3824-MAP3K3	chr17	61759125	61762950	+	MAP3K3	LN1	2	0	0	0	0	0	Exonic	208
chr17_62760666_62747925_12741-LOC146880	chr17	62747924	62760666	-	LOC146880	LN2	0	4	0	0	0	0	Exonic	1366
chr17_63173920_63154412_19508-RGS9	chr17	63154411	63173920	+	RGS9	LN3	0	0	2	0	0	0	Intronic	19509
chr17_63204125_63189661_14464-RGS9	chr17	63189660	63204125	+	RGS9	LN2	0	2	0	0	0	0	Exonic	543
chr17_64092750_64049854_42896-CEP112	chr17	64049853	64092750	-	CEP112	LT3	0	0	0	0	0	6	Exonic	576
chr17_64738877_64737776_1101-PRKCA	chr17	64737775	64738877	+	PRKCA	LN3	0	0	4	0	0	0	Intronic	1102
chr17_65147340_65132086_15254-HELZ	chr17	65132085	65147340	-	HELZ	LT2	0	0	0	0	4	0	Exonic	1005
chr17_65871860_65870933_927-BPTF	chr17	65870932	65871860	+	BPTF	LT3	0	0	0	0	0	6	Exonic	393
chr17_65925603_65905698_19905-BPTF	chr17	65905697	65925603	+	BPTF	LT3	0	0	0	0	0	2	Exonic	3338
chr17_65936772_65887960_48812-BPTF	chr17	65887959	65936772	+	BPTF	LN2	0	2	0	0	0	0	Exonic	4613
chr17_65972074_65900818_71256-BPTF	chr17	65900817	65972074	+	BPTF	LN2	0	2	0	0	0	0	Exonic	5624
chr17_66416647_66397501_19146-ARSG	chr17	66397500	66416647	+	ARSG	LN3	0	0	2	0	0	0	Exonic	409
chr17_67130883_67040638_90245-ABCA6	chr17	67040637	67130883	-	ABCA6	LN1	2	0	0	0	0	0	UnKnown	90246
chr17_67130883_67124760_6123-ABCA6	chr17	67124759	67130883	-	ABCA6	LN1_LN2_LN3	8	6	2	0	0	0	Exonic	659
chr17_6982204_6980052_2152-CLEC10A	chr17	6980051	6982204	-	CLEC10A	LN2	0	2	0	0	0	0	Exonic	425
chr17_7107135_7106512_623-DLG4	chr17	7106511	7107135	-	DLG4	LN3	0	0	4	0	0	0	Exonic	432
chr17_72444068_72442988_1080-GPRC5C	chr17	72442987	72444068	+	GPRC5C	LT2	0	0	0	0	2	0	Intronic	1081
chr17_72473669_72469675_3994-CD300A	chr17	72469674	72473669	+	CD300A	LT3	0	0	0	0	0	14	Exonic	588
chr17_729318_726872_2446-NXN	chr17	726871	729318	-	NXN	LT1	0	0	0	4	0	0	Exonic	252
chr17_73222252_73221198_1054-NUP85	chr17	73221197	73222252	+	NUP85	LN3_LT3	0	0	2	0	0	2	Exonic	497
chr17_73607040_73606247_793-MYO15B	chr17	73606246	73607040	+	MYO15B	LN1	4	0	0	0	0	0	Intronic	794
chr17_73795499_73793362_2137-UNK	chr17	73793361	73795499	+	UNK	LN3	0	0	2	0	0	0	Intronic	2138
chr17_73808666_73808193_473-UNK	chr17	73808192	73808666	+	UNK	LN1	2	0	0	0	0	0	Exonic	308
chr17_74283978_74283273_705-QRICH2	chr17	74283272	74283978	-	QRICH2	LN1	12	0	0	0	0	0	Exonic	213
chr17_74738354_74737038_1316-MFSD11	chr17	74737037	74738354	+	MFSD11	LT1	0	0	0	2	0	0	Intronic	1317
chr17_76067246_76063838_3408-TNRC6C	chr17	76063837	76067246	+	TNRC6C	LN3	0	0	8	0	0	0	Exonic	248
chr17_76079246_76069117_10129-TNRC6C	chr17	76069116	76079246	+	TNRC6C	LN2	0	4	0	0	0	0	Intronic	10130
chr17_76083173_76082583_590-TNRC6C	chr17	76082582	76083173	+	TNRC6C	LN2	0	10	0	0	0	0	Intronic	591
chr17_76188865_76187050_1815-AFMID	chr17	76187049	76188865	+	AFMID	LT2	0	0	0	0	4	0	Intronic	1816
chr17_76198831_76198579_252-AFMID	chr17	76198578	76198831	+	AFMID	LN1_LN3_LT2_LT3	2	0	8	0	26	2	Intronic	253
chr17_76867088_76865951_1137-TIMP2	chr17	76865950	76867088	-	TIMP2	LN1	6	0	0	0	0	0	Intronic	1138
chr17_78017098_78016307_791-CCDC40	chr17	78016306	78017098	-	CCDC40	LN1	2	0	0	0	0	0	Intronic	792
chr17_78063683_78061810_1873-CCDC40	chr17	78061809	78063683	+	CCDC40	LN1	4	0	0	0	0	0	Exonic	213
chr17_78201758_78199635_2123-SLC26A11	chr17	78199634	78201758	+	SLC26A11	LN1	4	0	0	0	0	0	Intronic	2124
chr17_78286967_78268519_18448-RNF213	chr17	78268518	78286967	+	RNF213	LT3	0	0	0	0	0	14	Exonic	1340
chr17_78308070_78301616_6454-RNF213	chr17	78301615	78308070	+	RNF213	LN2	0	4	0	0	0	0	Exonic	1116
chr17_78820374_78704360_116014-RPTOR	chr17	78704359	78820374	+	RPTOR	LN2	0	8	0	0	0	0	Exonic	807
chr17_78867664_78865519_2145-RPTOR	chr17	78865518	78867664	+	RPTOR	LN1	4	0	0	0	0	0	Intronic	2146
chr17_78931529_78919466_12063-RPTOR	chr17	78919465	78931529	+	RPTOR	LN3	0	0	2	0	0	0	Intronic	12064
chr17_79031766_79027467_4299-BAIAP2	chr17	79027466	79031766	+	BAIAP2	LN1	4	0	0	0	0	0	Intronic	4300
chr17_79813464_79813022_442-P4HB	chr17	79813021	79813464	-	P4HB	LT2	0	0	0	0	2	0	Intronic	443
chr17_79826631_37885819_41940812-MIEN1	chr17	37885818	79826631	+	MIEN1	LN2	0	2	0	0	0	0	UnKnown	longer than 2000000bp
chr17_8052104_8049276_2828-PER1	chr17	8049275	8052104	-	PER1	LN1	2	0	0	0	0	0	Exonic	1313
chr17_80678840_80678147_693-FN3KRP	chr17	80678146	80678840	+	FN3KRP	LT2	0	0	0	0	4	0	Intronic	694
chr17_80707532_80706619_913-FN3K	chr17	80706618	80707532	-	FN3K	LN1	4	0	0	0	0	0	Intronic	914
chr17_80739596_80714040_25556-TBCD	chr17	80714039	80739596	+	TBCD	LT2	0	0	0	0	2	0	Intronic	25557
chr17_80739596_80721840_17756-TBCD	chr17	80721839	80739596	+	TBCD	LT3	0	0	0	0	0	6	Intronic	17757
chr17_80851507_80828099_23408-TBCD	chr17	80828098	80851507	+	TBCD	LN3	0	0	4	0	0	0	Intronic	23409
chr17_80851508_80812041_39467-TBCD	chr17	80812040	80851508	+	TBCD	LN3	0	0	2	0	0	0	Intronic	39468
chr17_80858606_80842020_16586-TBCD	chr17	80842019	80858606	+	TBCD	LN2	0	2	0	0	0	0	Intronic	16587
chr17_80861353_80842020_19333-TBCD	chr17	80842019	80861353	+	TBCD	LN1_LN3	4	0	6	0	0	0	Intronic	19334
chr17_80867182_80861280_5902-TBCD	chr17	80861279	80867182	+	TBCD	LT1	0	0	0	4	0	0	Intronic	5903
chr17_80879452_80869633_9819-TBCD	chr17	80869632	80879452	+	TBCD	LT2	0	0	0	0	2	0	Intronic	9820
chr17_80890611_80858527_32084-TBCD	chr17	80858526	80890611	+	TBCD	LN1	2	0	0	0	0	0	Exonic	1542
chr17_8402794_8402588_206-MYH10	chr17	8402587	8402794	-	MYH10	LN2	0	4	0	0	0	0	Exonic	207
chr18_10550251_10546323_3928-NAPG	chr18	10546322	10550251	+	NAPG	LN1	26	0	0	0	0	0	Exonic	467
chr18_10773627_10770103_3524-PIEZO2	chr18	10770102	10773627	-	PIEZO2	LT3	0	0	0	0	0	4	Intronic	3525
chr18_13069855_13068851_1004-CEP192	chr18	13068850	13069855	+	CEP192	LN1	4	0	0	0	0	0	Exonic	352
chr18_13438383_13425210_13173-LDLRAD4	chr18	13425209	13438383	+	LDLRAD4	LN1	4	0	0	0	0	0	Intronic	13174
chr18_18547901_18547713_188-ROCK1	chr18	18547712	18547901	-	ROCK1	LN3	0	0	6	0	0	0	Exonic	189
chr18_18550474_18548733_1741-ROCK1	chr18	18548732	18550474	-	ROCK1	LT1	0	0	0	2	0	0	Exonic	349
chr18_18564496_18562724_1772-ROCK1	chr18	18562723	18564496	-	ROCK1	LN1	6	0	0	0	0	0	Exonic	255
chr18_19239302_19236822_2480-ABHD3	chr18	19236821	19239302	-	ABHD3	LN1	4	0	0	0	0	0	Exonic	387
chr18_20596887_20570900_25987-RBBP8	chr18	20570899	20596887	+	RBBP8	LT2	0	0	0	0	6	0	Exonic	1647
chr18_21089243_21087949_1294-C18orf8	chr18	21087948	21089243	+	C18orf8	LT2	0	0	0	0	4	0	Exonic	144
chr18_21100276_21099643_633-NPC1	chr18	21099642	21100276	+	NPC1	LN3	0	0	4	0	0	0	Intronic	634
chr18_21100277_21099646_631-C18orf8	chr18	21099645	21100277	+	C18orf8	LN1	4	0	0	0	0	0	Intronic	632
chr18_21663044_21644103_18941-TTC39C	chr18	21644102	21663044	+	TTC39C	LN2_LT3	0	8	0	0	0	4	Intronic	18942
chr18_21723376_21723054_322-CABYR	chr18	21723053	21723376	+	CABYR	LN1	12	0	0	0	0	0	Intronic	323
chr18_21921622_21860806_60816-OSBPL1A	chr18	21860805	21921622	-	OSBPL1A	LN1_LT3	2	0	0	0	0	4	Exonic	999
chr18_226901_224924_1977-THOC1	chr18	224923	226901	-	THOC1	LT3	0	0	0	0	0	4	Exonic	290
chr18_23637704_23597983_39721-SS18	chr18	23597982	23637704	-	SS18	LT1	0	0	0	2	0	0	Exonic	1266
chr18_2739517_2738394_1123-SMCHD1	chr18	2738393	2739517	+	SMCHD1	LN2	0	2	0	0	0	0	Intronic	1124
chr18_3119993_3094168_25825-MYOM1	chr18	3094167	3119993	-	MYOM1	LT3	0	0	0	0	0	8	Exonic	873
chr18_3119993_3116329_3664-MYOM1	chr18	3116328	3119993	-	MYOM1	LT3	0	0	0	0	0	8	Exonic	312
chr18_3215249_3173936_41313-MYOM1	chr18	3173935	3215249	-	MYOM1	LN2	0	6	0	0	0	0	Exonic	1202
chr18_32259556_32242818_16738-DTNA	chr18	32242817	32259556	+	DTNA	LN2	0	2	0	0	0	0	Intronic	16739
chr18_32263658_32236205_27453-DTNA	chr18	32236204	32263658	+	DTNA	LT3	0	0	0	0	0	16	Intronic	27454
chr18_32438362_32395873_42489-DTNA	chr18	32395872	32438362	+	DTNA	LT3	0	0	0	0	0	6	Exonic	782
chr18_33706979_33702015_4964-SLC39A6	chr18	33702014	33706979	-	SLC39A6	LT3	0	0	0	0	0	4	Exonic	1368
chr18_33783151_33775219_7932-MOCOS	chr18	33775218	33783151	+	MOCOS	LT2	0	0	0	0	2	0	Intronic	7933
chr18_33800180_33775222_24958-MOCOS	chr18	33775221	33800180	+	MOCOS	LT2	0	0	0	0	10	0	Exonic	1816
chr18_39607512_39573234_34278-PIK3C3	chr18	39573233	39607512	+	PIK3C3	LN1	6	0	0	0	0	0	Exonic	876
chr18_42292758_42281139_11619-SETBP1	chr18	42281138	42292758	+	SETBP1	LN2	0	4	0	0	0	0	Intronic	11620
chr18_43319627_43310980_8647-SLC14A1	chr18	43310979	43319627	+	SLC14A1	LN2	0	2	0	0	0	0	Exonic	795
chr18_44426804_44407922_18882-PIAS2	chr18	44407921	44426804	-	PIAS2	LN1	4	0	0	0	0	0	Exonic	782
chr18_45567185_45553764_13421-ZBTB7C	chr18	45553763	45567185	+	ZBTB7C	LN2	0	2	0	0	0	0	Exonic	3434
chr18_48458730_48442538_16192-ME2	chr18	48442537	48458730	+	ME2	LN2	0	2	0	0	0	0	Exonic	1025
chr18_48586285_48584494_1791-SMAD4	chr18	48584493	48586285	+	SMAD4	LN1	2	0	0	0	0	0	Intronic	1792
chr18_51810382_51797729_12653-POLI	chr18	51797728	51810382	+	POLI	LT3	0	0	0	0	0	4	Intronic	12654
chr18_51810383_51800296_10087-POLI	chr18	51800295	51810383	+	POLI	LT2	0	0	0	0	2	0	Exonic	826
chr18_52551667_52544798_6869-RAB27B	chr18	52544797	52551667	+	RAB27B	LN3_LT2	0	0	2	0	6	0	Exonic	362
chr18_52946887_52928697_18190-TCF4	chr18	52928696	52946887	-	TCF4	LT3	0	0	0	0	0	26	Exonic	441
chr18_54398828_54361850_36978-WDR7	chr18	54361849	54398828	+	WDR7	LN2	0	2	0	0	0	0	Exonic	1023
chr18_54426183_54398613_27570-WDR7	chr18	54398612	54426183	+	WDR7	LT3	0	0	0	0	0	2	Intronic	27571
chr18_54426183_54423813_2370-WDR7	chr18	54423812	54426183	+	WDR7	LN3	0	0	4	0	0	0	Intronic	2371
chr18_55399255_55398646_609-ATP8B1	chr18	55398645	55399255	+	ATP8B1	LN1_LN2	2	4	0	0	0	0	Intronic	610
chr18_55983264_55912659_70605-NEDD4L	chr18	55912658	55983264	+	NEDD4L	LN1	2	0	0	0	0	0	Exonic	226
chr18_56601846_56598878_2968-ZNF532	chr18	56598877	56601846	+	ZNF532	LT3	0	0	0	0	0	2	Intronic	2969
chr18_56621031_56598878_22153-ZNF532	chr18	56598877	56621031	+	ZNF532	LT2	0	0	0	0	6	0	Intronic	22154
chr18_60017169_60015400_1769-TNFRSF11A	chr18	60015399	60017169	+	TNFRSF11A	LN1	4	0	0	0	0	0	Intronic	1770
chr18_60036717_60028913_7804-TNFRSF11A	chr18	60028912	60036717	+	TNFRSF11A	LT3	0	0	0	0	0	4	Exonic	951
chr18_60217692_60206913_10779-ZCCHC2	chr18	60206912	60217692	+	ZCCHC2	LN2	0	4	0	0	0	0	Intronic	10780
chr18_60242783_60206916_35867-ZCCHC2	chr18	60206915	60242783	+	ZCCHC2	LT3	0	0	0	0	0	4	Exonic	2534
chr18_67795782_67718647_77135-RTTN	chr18	67718646	67795782	-	RTTN	LN3	0	0	4	0	0	0	Exonic	2369
chr18_76936907_76903802_33105-ATP9B	chr18	76903801	76936907	+	ATP9B	LT3	0	0	0	0	0	4	Exonic	206
chr18_76953262_76914503_38759-ATP9B	chr18	76914502	76953262	+	ATP9B	LN3	0	0	5	0	0	0	Intronic	38760
chr18_76967011_76856475_110536-ATP9B	chr18	76856474	76967011	+	ATP9B	LT3	0	0	0	0	0	2	Intronic	110537
chr18_76967011_76914503_52508-ATP9B	chr18	76914502	76967011	+	ATP9B	LT3	0	0	0	0	0	2	Intronic	52509
chr18_77037195_76886266_150929-ATP9B	chr18	76886265	77037195	+	ATP9B	LT2	0	0	0	0	4	0	Intronic	150930
chr18_77067234_77037056_30178-ATP9B	chr18	77037055	77067234	+	ATP9B	LT3	0	0	0	0	0	4	Exonic	503
chr18_77119462_77063604_55858-ATP9B	chr18	77063603	77119462	+	ATP9B	LN2	0	4	0	0	0	0	Exonic	1601
chr18_77211816_77210954_862-NFATC1	chr18	77210953	77211816	+	NFATC1	LT3	0	0	0	0	0	2	Exonic	314
chr18_77211816_77211676_140-NFATC1	chr18	77211675	77211816	+	NFATC1	LN2	0	4	0	0	0	0	Exonic	141
chr18_77221366_77208782_12584-NFATC1	chr18	77208781	77221366	+	NFATC1	LN1	2	0	0	0	0	0	Exonic	573
chr18_7774268_7754370_19898-PTPRM	chr18	7754369	7774268	+	PTPRM	LT3	0	0	0	0	0	8	Intronic	19899
chr18_77794653_76870355_924298-ATP9B	chr18	76870354	77794653	+	ATP9B	LN1	2	0	0	0	0	0	UnKnown	924299
chr18_7926681_7888104_38577-PTPRM	chr18	7888103	7926681	+	PTPRM	LN1	6	0	0	0	0	0	Exonic	467
chr18_8088848_8076452_12396-PTPRM	chr18	8076451	8088848	+	PTPRM	LN1	2	0	0	0	0	0	Intronic	12397
chr18_8114824_8076452_38372-PTPRM	chr18	8076451	8114824	+	PTPRM	LN1	2	0	0	0	0	0	Intronic	38373
chr18_8143776_8076452_67324-PTPRM	chr18	8076451	8143776	+	PTPRM	LN1	4	0	0	0	0	0	Intronic	67325
chr18_9204541_9200511_4030-ANKRD12	chr18	9200510	9204541	+	ANKRD12	LN1	2	0	0	0	0	0	Intronic	4031
chr18_9279642_9254209_25433-ANKRD12	chr18	9254208	9279642	+	ANKRD12	LT1	0	0	0	16	0	0	Exonic	5060
chr18_9595149_9583115_12034-PPP4R1	chr18	9583114	9595149	-	PPP4R1	LN2_LT1	0	12	0	6	0	0	Exonic	864
chr18_9815218_9775274_39944-RAB31	chr18	9775273	9815218	+	RAB31	LN1	4	0	0	0	0	0	Intronic	39945
chr19_10277361_10273343_4018-DNMT1	chr19	10273342	10277361	-	DNMT1	LT3	0	0	0	0	0	2	Exonic	205
chr19_10398514_10397989_525-ICAM4	chr19	10397988	10398514	+	ICAM4	LN1	2	0	0	0	0	0	Exonic	397
chr19_10502171_10501941_230-CDC37	chr19	10501940	10502171	-	CDC37	LN1	4	0	0	0	0	0	Exonic	231
chr19_10906115_10904396_1719-DNM2	chr19	10904395	10906115	+	DNM2	LT1	0	0	0	16	0	0	Exonic	204
chr19_11114072_11113704_368-SMARCA4	chr19	11113703	11114072	+	SMARCA4	LN2	0	12	0	0	0	0	Intronic	369
chr19_11170862_11168930_1932-SMARCA4	chr19	11168929	11170862	+	SMARCA4	LT2	0	0	0	0	8	0	Intronic	1933
chr19_11170862_11168933_1929-SMARCA4	chr19	11168932	11170862	+	SMARCA4	LN2	0	6	0	0	0	0	Exonic	484
chr19_11339711_11332785_6926-DOCK6	chr19	11332784	11339711	-	DOCK6	LN2	0	4	0	0	0	0	Exonic	662
chr19_11448136_11443577_4559-RAB3D	chr19	11443576	11448136	-	RAB3D	LN3	0	0	2	0	0	0	Intronic	4560
chr19_11558433_11557889_544-PRKCSH	chr19	11557888	11558433	+	PRKCSH	LT2	0	0	0	0	2	0	Exonic	267
chr19_11657783_11657489_294-CNN1	chr19	11657488	11657783	+	CNN1	LN2_LT2	0	2	0	0	2	0	Intronic	295
chr19_11657784_11657492_292-CNN1	chr19	11657491	11657784	+	CNN1	LN1_LN3	6	0	4	0	0	0	Exonic	203
chr19_11761232_11759173_2059-ZNF887P	chr19	11759172	11761232	+	ZNF887P	LN1	4	0	0	0	0	0	Exonic	2060
chr19_11834157_11833769_388-ZNF823	chr19	11833768	11834157	-	ZNF823	LN3	0	0	2	0	0	0	Exonic	389
chr19_11836142_11833769_2373-ZNF823	chr19	11833768	11836142	-	ZNF823	LN2_LT3	0	8	0	0	0	12	Exonic	577
chr19_11890955_11888426_2529-ZNF441	chr19	11888425	11890955	+	ZNF441	LN2	0	2	0	0	0	0	Exonic	313
chr19_11917837_11916762_1075-ZNF491	chr19	11916761	11917837	+	ZNF491	LN1	4	0	0	0	0	0	Exonic	1076
chr19_12345723_12341275_4448-LOC101928574	chr19	12341274	12345723	-	LOC101928574	LN1	8	0	0	0	0	0	Exonic	298
chr19_12361183_12360793_390-LOC101060181	chr19	12360792	12361183	-	LOC101060181	LT1_LT2	0	0	0	4	8	0	Exonic	188
chr19_1242685_1241660_1025-ATP5D	chr19	1241659	1242685	-	ATP5D	LN3_LT3	0	0	6	0	0	10	UnKnown	1026
chr19_12639510_12637734_1776-ZNF564	chr19	12637733	12639510	-	ZNF564	LN3	0	0	2	0	0	0	Exonic	1185
chr19_1272050_1271328_722-CIRBP-AS1	chr19	1271327	1272050	+	CIRBP-AS1	LN2	0	2	0	0	0	0	UnKnown	723
chr19_13136366_13135910_456-NFIX	chr19	13135909	13136366	+	NFIX	LN1	8	0	0	0	0	0	Exonic	457
chr19_13186484_13183860_2624-NFIX	chr19	13183859	13186484	+	NFIX	LN1_LN2_LT1	2	2	0	2	0	0	Intronic	2625
chr19_13218673_13218388_285-TRMT1	chr19	13218387	13218673	-	TRMT1	LN1	8	0	0	0	0	0	Exonic	186
chr19_14067333_14066723_610-DCAF15	chr19	14066722	14067333	+	DCAF15	LN1	2	0	0	0	0	0	Intronic	611
chr19_14569186_14568842_344-PKN1	chr19	14568841	14569186	+	PKN1	LN3	0	0	12	0	0	0	Intronic	345
chr19_14741019_14730071_10948-EMR3	chr19	14730070	14741019	-	EMR3	LN1	10	0	0	0	0	0	Exonic	490
chr19_14774352_14772775_1577-EMR3	chr19	14772774	14774352	-	EMR3	LN2	0	6	0	0	0	0	Exonic	279
chr19_14817584_14804262_13322-ZNF333	chr19	14804261	14817584	+	ZNF333	LT2	0	0	0	0	6	0	Intronic	13323
chr19_15554571_15553487_1084-WIZ	chr19	15553486	15554571	-	WIZ	LT1	0	0	0	4	0	0	Intronic	1085
chr19_1598214_1597983_231-UQCR11	chr19	1597982	1598214	-	UQCR11	LT3	0	0	0	0	0	2	Exonic	232
chr19_16666208_16665963_245-SLC35E1	chr19	16665962	16666208	-	SLC35E1	LN3	0	0	4	0	0	0	Exonic	246
chr19_17058037_17010286_47751-CPAMD8	chr19	17010285	17058037	-	CPAMD8	LT3	0	0	0	0	0	2	Exonic	2340
chr19_17068725_17067824_901-CPAMD8	chr19	17067823	17068725	-	CPAMD8	LN1	2	0	0	0	0	0	Intronic	902
chr19_17270293_17267718_2575-MYO9B	chr19	17267717	17270293	+	MYO9B	LT1	0	0	0	8	0	0	Intronic	2576
chr19_17273931_17270204_3727-MYO9B	chr19	17270203	17273931	+	MYO9B	LT1	0	0	0	8	0	0	Intronic	3728
chr19_17286549_17256206_30343-MYO9B	chr19	17256205	17286549	+	MYO9B	LT2	0	0	0	0	2	0	Intronic	30344
chr19_17362826_17362391_435-USHBP1	chr19	17362390	17362826	-	USHBP1	LN1	2	0	0	0	0	0	Exonic	230
chr19_18246651_18245389_1262-MAST3	chr19	18245388	18246651	+	MAST3	LT2	0	0	0	0	2	0	Exonic	401
chr19_18454225_18453669_556-PGPEP1	chr19	18453668	18454225	+	PGPEP1	LN1_LN2_LT1_LT2_LT3	2	24	0	2	2	24	Intronic	557
chr19_18569139_18566394_2745-ELL	chr19	18566393	18569139	-	ELL	LN1	4	0	0	0	0	0	Intronic	2746
chr19_18684558_18684105_453-UBA52	chr19	18684104	18684558	+	UBA52	LN1	2	0	0	0	0	0	Exonic	196
chr19_18975059_18974246_813-UPF1	chr19	18974245	18975059	+	UPF1	LN1	6	0	0	0	0	0	Intronic	814
chr19_19452215_19451654_561-MAU2	chr19	19451653	19452215	+	MAU2	LN2	0	6	0	0	0	0	Intronic	562
chr19_19584926_19576148_8778-GATAD2A	chr19	19576147	19584926	+	GATAD2A	LT2	0	0	0	0	2	0	Intronic	8779
chr19_19584927_19576149_8778-GATAD2A	chr19	19576148	19584927	+	GATAD2A	LN3	0	0	2	0	0	0	Intronic	8779
chr19_19584976_19576149_8827-GATAD2A	chr19	19576148	19584976	+	GATAD2A	LN2	0	4	0	0	0	0	Intronic	8828
chr19_19594359_19593622_737-GATAD2A	chr19	19593621	19594359	+	GATAD2A	LN3	0	0	4	0	0	0	Intronic	738
chr19_19603520_19603114_406-GATAD2A	chr19	19603113	19603520	+	GATAD2A	LN1_LN2	2	6	0	0	0	0	Intronic	407
chr19_19607027_19603114_3913-GATAD2A	chr19	19603113	19607027	+	GATAD2A	LN2	0	2	0	0	0	0	Intronic	3914
chr19_19710174_19703315_6859-PBX4	chr19	19703314	19710174	-	PBX4	LN1_LT3	16	0	0	0	0	6	Intronic	6860
chr19_19825296_19822009_3287-ZNF14	chr19	19822008	19825296	-	ZNF14	LT3	0	0	0	0	0	4	Exonic	2078
chr19_19904905_19904701_204-ZNF506	chr19	19904700	19904905	+	ZNF506	LT3	0	0	0	0	0	2	Exonic	205
chr19_21588658_21587931_727-ZNF493	chr19	21587930	21588658	+	ZNF493	LN2_LN3	0	4	6	0	0	0	Exonic	226
chr19_2208974_2206727_2247-DOT1L	chr19	2206726	2208974	+	DOT1L	LN1	2	0	0	0	0	0	Intronic	2248
chr19_2279112_2278583_529-C19orf35	chr19	2278582	2279112	-	C19orf35	LT1	0	0	0	2	0	0	Exonic	530
chr19_23938353_23937625_728-ZNF681	chr19	23937624	23938353	-	ZNF681	LN3	0	0	2	0	0	0	Exonic	223
chr19_24015914_24014399_1515-ZNF726P1	chr19	24014398	24015914	+	ZNF726P1	LT2	0	0	0	0	4	0	UnKnown	1516
chr19_24016323_23990628_25695-RPSAP58	chr19	23990627	24016323	+	RPSAP58	LT2	0	0	0	0	6	0	UnKnown	25696
chr19_2876274_2873494_2780-ZNF556	chr19	2873493	2876274	+	ZNF556	LN3	0	0	2	0	0	0	Exonic	311
chr19_2934362_2426839_507523-THOP1	chr19	2426838	2934362	+	THOP1	LN1	2	0	0	0	0	0	UnKnown	507524
chr19_30477328_30476130_1198-URI1	chr19	30476129	30477328	+	URI1	LN1	33	0	0	0	0	0	Intronic	1199
chr19_30509865_30476129_33736-URI1	chr19	30476128	30509865	+	URI1	LN1	4	0	0	0	0	0	UnKnown	33737
chr19_3113482_3110147_3335-GNA11	chr19	3110146	3113482	+	GNA11	LN2	0	4	0	0	0	0	Exonic	340
chr19_33605325_33604675_650-GPATCH1	chr19	33604674	33605325	+	GPATCH1	LT3	0	0	0	0	0	2	Exonic	302
chr19_34687667_34669126_18541-LSM14A	chr19	34669125	34687667	+	LSM14A	LN3	0	0	2	0	0	0	Intronic	18542
chr19_34706565_34685382_21183-LSM14A	chr19	34685381	34706565	+	LSM14A	LN2	0	2	0	0	0	0	Intronic	21184
chr19_34706565_34699833_6732-LSM14A	chr19	34699832	34706565	+	LSM14A	LN3	0	0	2	0	0	0	Intronic	6733
chr19_34830896_34821093_9803-KIAA0355	chr19	34821092	34830896	+	KIAA0355	LN3	0	0	4	0	0	0	Intronic	9804
chr19_34887561_34887205_356-GPI	chr19	34887204	34887561	+	GPI	LN2	0	4	0	0	0	0	Intronic	357
chr19_36216719_36216380_339-KMT2B	chr19	36216379	36216719	+	KMT2B	LN2	0	2	0	0	0	0	Exonic	243
chr19_36580207_36579939_268-WDR62	chr19	36579938	36580207	+	WDR62	LN1	2	0	0	0	0	0	Intronic	269
chr19_37838773_37814434_24339-XR_109514.2	chr19	37814433	37838773	+	XR_109514.2	LT3	0	0	0	0	0	6	UnKnown	24340
chr19_38621412_38600867_20545-SIPA1L3	chr19	38600866	38621412	+	SIPA1L3	LT3	0	0	0	0	0	4	Exonic	1010
chr19_38818039_38817233_806-KCNK6	chr19	38817232	38818039	+	KCNK6	LN1	2	0	0	0	0	0	Exonic	616
chr19_38835007_38834219_788-CATSPERG	chr19	38834218	38835007	+	CATSPERG	LN2	0	2	0	0	0	0	Intronic	789
chr19_38954490_38954065_425-RYR1	chr19	38954064	38954490	+	RYR1	LN2	0	2	0	0	0	0	Exonic	207
chr19_39071143_39070621_522-RYR1	chr19	39070620	39071143	+	RYR1	LN2	0	2	0	0	0	0	Intronic	523
chr19_39100665_39098504_2161-MAP4K1	chr19	39098503	39100665	-	MAP4K1	LN3	0	0	2	0	0	0	Exonic	347
chr19_39299588_39297101_2487-LGALS4	chr19	39297100	39299588	-	LGALS4	LN1	8	0	0	0	0	0	Exonic	340
chr19_39440976_39439207_1769-FBXO17	chr19	39439206	39440976	-	FBXO17	LN3	0	0	2	0	0	0	Exonic	478
chr19_3982416_3978017_4399-EEF2	chr19	3978016	3982416	-	EEF2	LT2	0	0	0	0	16	0	Exonic	373
chr19_3982422_3982244_178-EEF2	chr19	3982243	3982422	-	EEF2	LT2	0	0	0	0	10	0	Exonic	179
chr19_39874787_39874544_243-SAMD4B	chr19	39874543	39874787	-	SAMD4B	LN2	0	2	0	0	0	0	Exonic	244
chr19_39884276_39883103_1173-PAF1	chr19	39883102	39884276	+	PAF1	LT1	0	0	0	4	0	0	UnKnown	1174
chr19_40542533_40540857_1676-ZNF780B	chr19	40540856	40542533	-	ZNF780B	LT3	0	0	0	0	0	16	Exonic	1677
chr19_41125398_41122797_2601-LTBP4	chr19	41122796	41125398	+	LTBP4	LN1	2	0	0	0	0	0	Exonic	402
chr19_41243673_41239064_4609-ITPKC	chr19	41239063	41243673	+	ITPKC	LN2	0	2	0	0	0	0	Intronic	4610
chr19_41307320_41242891_64429-RAB4B	chr19	41242890	41307320	+	RAB4B	LN1	6	0	0	0	0	0	UnKnown	64430
chr19_41754514_41727051_27463-AXL	chr19	41727050	41754514	+	AXL	LT3	0	0	0	0	0	10	Exonic	1325
chr19_41762515_41758255_4260-AXL	chr19	41758254	41762515	+	AXL	LN1	2	0	0	0	0	0	Intronic	4261
chr19_44136576_44135660_916-CADM4	chr19	44135659	44136576	+	CADM4	LT2	0	0	0	0	4	0	Intronic	917
chr19_45411165_45411019_146-APOE	chr19	45411018	45411165	+	APOE	LT2	0	0	0	0	8	0	Exonic	147
chr19_45769538_45766370_3168-MARK4	chr19	45766369	45769538	+	MARK4	LN1_LN3_LT3	2	0	10	0	0	10	Intronic	3169
chr19_45769538_45767941_1597-MARK4	chr19	45767940	45769538	+	MARK4	LN2_LT1	0	2	0	4	0	0	Intronic	1598
chr19_45781872_45781180_692-MARK4	chr19	45781179	45781872	+	MARK4	LN2	0	24	0	0	0	0	Intronic	693
chr19_45781873_45780715_1158-MARK4	chr19	45780714	45781873	+	MARK4	LN1	2	0	0	0	0	0	Intronic	1159
chr19_46828896_46811478_17418-HIF3A	chr19	46811477	46828896	+	HIF3A	LN3	0	0	4	0	0	0	Exonic	1073
chr19_46879831_46857005_22826-PPP5C	chr19	46857004	46879831	+	PPP5C	LN3	0	0	2	0	0	0	Exonic	512
chr19_48036229_48034899_1330-ZNF541	chr19	48034898	48036229	-	ZNF541	LN1	4	0	0	0	0	0	Exonic	311
chr19_48578131_48571048_7083-PLA2G4C	chr19	48571047	48578131	-	PLA2G4C	LN3	0	0	4	0	0	0	Exonic	204
chr19_48718596_48715278_3318-CARD8	chr19	48715277	48718596	-	CARD8	LN1	4	0	0	0	0	0	Intronic	3319
chr19_48732873_48722128_10745-CARD8	chr19	48722127	48732873	-	CARD8	LT1	0	0	0	4	0	0	Intronic	10746
chr19_49416820_49416267_553-NUCB1	chr19	49416266	49416820	+	NUCB1	LN1	2	0	0	0	0	0	Intronic	554
chr19_49510624_49510274_350-RUVBL2	chr19	49510273	49510624	+	RUVBL2	LT1	0	0	0	16	0	0	Intronic	351
chr19_49979823_49979374_449-FLT3LG	chr19	49979373	49979823	+	FLT3LG	LT1	0	0	0	2	0	0	Exonic	226
chr19_50348149_50347573_576-PTOV1-AS1	chr19	50347572	50348149	-	PTOV1-AS1	LN2	0	2	0	0	0	0	Exonic	577
chr19_50421878_50421765_113-IL4I1	chr19	50421764	50421878	-	IL4I1	LN1	4	0	0	0	0	0	Intronic	114
chr19_50512642_50510826_1816-VRK3	chr19	50510825	50512642	-	VRK3	LT3	0	0	0	0	0	6	Exonic	408
chr19_50721028_50719442_1586-MYH14	chr19	50719441	50721028	+	MYH14	LN1	6	0	0	0	0	0	Intronic	1587
chr19_50771624_50770134_1490-MYH14	chr19	50770133	50771624	+	MYH14	LN2	0	2	0	0	0	0	Exonic	339
chr19_5246056_5240250_5806-PTPRS	chr19	5240249	5246056	-	PTPRS	LN1	14	0	0	0	0	0	Exonic	946
chr19_52909896_52876364_33532-ZNF528	chr19	52876363	52909896	+	ZNF528	LT3	0	0	0	0	0	10	UnKnown	33533
chr19_52909896_52904938_4958-ZNF528	chr19	52904937	52909896	+	ZNF528	LT2	0	0	0	0	2	0	Exonic	524
chr19_52909896_52909162_734-ZNF528	chr19	52909161	52909896	+	ZNF528	LT2	0	0	0	0	2	0	Exonic	254
chr19_54304651_54304481_170-NLRP12	chr19	54304480	54304651	-	NLRP12	LN1_LN3	2	0	8	0	0	0	Exonic	171
chr19_55396937_55396647_290-FCAR.3	chr19	55396646	55396937	+	FCAR.3	LN1_LN3	6	0	4	0	0	0	Exonic	291
chr19_55560131_55558755_1376-RDH13.9	chr19	55558754	55560131	-	RDH13.9	LN1	4	0	0	0	0	0	Exonic	420
chr19_56024539_56024378_161-SSC5D	chr19	56024377	56024539	+	SSC5D	LT3	0	0	0	0	0	4	Exonic	162
chr19_5653430_5653125_305-SAFB	chr19	5653124	5653430	+	SAFB	LN3	0	0	4	0	0	0	Intronic	306
chr19_56925809_56925328_481-ZNF583	chr19	56925327	56925809	+	ZNF583	LT3	0	0	0	0	0	8	Exonic	223
chr19_58050271_58046512_3759-ZNF549	chr19	58046511	58050271	+	ZNF549	LT3	0	0	0	0	0	4	Exonic	1827
chr19_58441925_58434560_7365-ZNF418	chr19	58434559	58441925	-	ZNF418	LN1	2	0	0	0	0	0	Exonic	2653
chr19_58698915_58698314_601-ZNF274	chr19	58698313	58698915	+	ZNF274	LN1	2	0	0	0	0	0	Intronic	602
chr19_6270768_6230581_40187-MLLT1	chr19	6230580	6270768	-	MLLT1	LN2	0	8	0	0	0	0	Exonic	406
chr19_7143101_7141688_1413-INSR	chr19	7141687	7143101	-	INSR	LN2	0	4	0	0	0	0	Exonic	415
chr19_7174742_7170548_4194-INSR	chr19	7170547	7174742	-	INSR	LN3	0	0	2	0	0	0	Exonic	509
chr19_731245_731095_150-PALM	chr19	731094	731245	+	PALM	LN3	0	0	4	0	0	0	Exonic	151
chr19_7999123_7998749_374-TIMM44	chr19	7998748	7999123	-	TIMM44	LN2	0	2	0	0	0	0	Exonic	290
chr19_8404051_8402679_1372-KANK3	chr19	8402678	8404051	-	KANK3	LN1_LN2	8	4	0	0	0	0	Intronic	1373
chr19_8601939_8601136_803-MYO1F	chr19	8601135	8601939	-	MYO1F	LN3	0	0	6	0	0	0	Exonic	351
chr19_8609348_8595080_14268-MYO1F	chr19	8595079	8609348	-	MYO1F	LT2	0	0	0	0	2	0	Exonic	972
chr19_8618321_8616624_1697-MYO1F	chr19	8616623	8618321	-	MYO1F	LN1_LN3	22	0	4	0	0	0	Exonic	445
chr19_9771550_9763629_7921-ZNF562	chr19	9763628	9771550	-	ZNF562	LN1_LN3	6	0	2	0	0	0	Exonic	1173
chr2_100038115_100022372_15743-REV1	chr2	100022371	100038115	-	REV1	LN3	0	0	2	0	0	0	Exonic	1135
chr2_10016147_9985351_30796-TAF1B	chr2	9985350	10016147	+	TAF1B	LT3	0	0	0	0	0	4	Exonic	687
chr2_100182085_100170773_11312-AFF3	chr2	100170772	100182085	-	AFF3	LN3	0	0	4	0	0	0	Exonic	577
chr2_101023169_101011971_11198-CHST10	chr2	101011970	101023169	-	CHST10	LN1	2	0	0	0	0	0	Exonic	565
chr2_101879153_101874280_4873-CNOT11	chr2	101874279	101879153	+	CNOT11	LT1	0	0	0	10	0	0	Exonic	291
chr2_102789298_102781234_8064-IL1R1	chr2	102781233	102789298	+	IL1R1	LN2	0	2	0	0	0	0	Exonic	930
chr2_103003460_102992367_11093-IL18R1	chr2	102992366	103003460	+	IL18R1	LN1	4	0	0	0	0	0	Exonic	481
chr2_10808849_10762142_46707-NOL10	chr2	10762141	10808849	-	NOL10	LN1	2	0	0	0	0	0	Intronic	46708
chr2_109109250_109106294_2956-GCC2	chr2	109106293	109109250	+	GCC2	LN2	0	4	0	0	0	0	Intronic	2957
chr2_110959071_110919180_39891-NPHP1	chr2	110919179	110959071	-	NPHP1	LT2	0	0	0	0	2	0	Exonic	882
chr2_111806864_111744684_62180-ACOXL	chr2	111744683	111806864	+	ACOXL	LN1_LN3	24	0	2	0	0	0	Intronic	62181
chr2_111806865_111666366_140499-ACOXL	chr2	111666365	111806865	+	ACOXL	LN3	0	0	4	0	0	0	Exonic	652
chr2_112687117_112686697_420-MERTK	chr2	112686696	112687117	+	MERTK	LN1	2	0	0	0	0	0	Exonic	421
chr2_112733049_112702537_30512-MERTK	chr2	112702536	112733049	+	MERTK	LN2	0	2	0	0	0	0	Exonic	662
chr2_112873780_112817554_56226-TMEM87B	chr2	112817553	112873780	+	TMEM87B	LT3	0	0	0	0	0	6	Exonic	1560
chr2_113075645_113057426_18219-ZC3H6	chr2	113057425	113075645	+	ZC3H6	LT2	0	0	0	0	2	0	Intronic	18220
chr2_113082774_113069381_13393-ZC3H6	chr2	113069380	113082774	+	ZC3H6	LN2	0	2	0	0	0	0	Exonic	1473
chr2_113089859_113057426_32433-ZC3H6	chr2	113057425	113089859	+	ZC3H6	LN1_LT3	4	0	0	0	0	2	Exonic	3332
chr2_113089859_113057428_32431-ZC3H6	chr2	113057427	113089859	+	ZC3H6	LN2	0	2	0	0	0	0	Exonic	3330
chr2_113089859_113060806_29053-ZC3H6	chr2	113060805	113089859	+	ZC3H6	LN2	0	2	0	0	0	0	Exonic	3151
chr2_113416671_113405230_11441-SLC20A1	chr2	113405229	113416671	+	SLC20A1	LT1	0	0	0	10	0	0	Exonic	573
chr2_113951524_113950624_900-PSD4	chr2	113950623	113951524	+	PSD4	LN3	0	0	2	0	0	0	Intronic	901
chr2_118743645_118715941_27704-CCDC93	chr2	118715940	118743645	-	CCDC93	LN3	0	0	6	0	0	0	Exonic	486
chr2_120344798_120303661_41137-PCDP1	chr2	120303660	120344798	+	PCDP1	LT3	0	0	0	0	0	12	Exonic	577
chr2_120373285_120303661_69624-CFAP221	chr2	120303660	120373285	+	CFAP221	LN2	0	4	0	0	0	0	Unknown	69625
chr2_120836156_120830753_5403-EPB41L5	chr2	120830752	120836156	+	EPB41L5	LN2	0	2	0	0	0	0	Intronic	5404
chr2_120918550_120885296_33254-EPB41L5	chr2	120885295	120918550	+	EPB41L5	LN1	10	0	0	0	0	0	Exonic	518
chr2_120932580_120903801_28779-EPB41L5	chr2	120903800	120932580	+	EPB41L5	LT3	0	0	0	0	0	2	Exonic	440
chr2_120932580_120918457_14123-EPB41L5	chr2	120918456	120932580	+	EPB41L5	LN1	2	0	0	0	0	0	Exonic	375
chr2_122205083_122182715_22368-CLASP1	chr2	122182714	122205083	-	CLASP1	LT2	0	0	0	0	2	0	Exonic	471
chr2_122385324_122363277_22047-CLASP1	chr2	122363276	122385324	-	CLASP1	LN1	2	0	0	0	0	0	Intronic	22048
chr2_128922399_128884935_37464-UGGT1	chr2	128884934	128922399	+	UGGT1	LN2	0	2	0	0	0	0	Exonic	1787
chr2_128932431_128914825_17606-UGGT1	chr2	128914824	128932431	+	UGGT1	LT2	0	0	0	0	2	0	Intronic	17607
chr2_131897847_131890474_7373-PLEKHB2	chr2	131890473	131897847	+	PLEKHB2	LN1	2	0	0	0	0	0	Intronic	7374
chr2_133751812_133701221_50591-NCKAP5	chr2	133701220	133751812	-	NCKAP5	LN2	0	2	0	0	0	0	Intronic	50592
chr2_133971351_133751725_219626-NCKAP5	chr2	133751724	133971351	-	NCKAP5	LN2	0	2	0	0	0	0	Exonic	286
chr2_135012215_135007621_4594-MGAT5	chr2	135007620	135012215	+	MGAT5	LT3	0	0	0	0	0	4	Intronic	4595
chr2_135076309_135075099_1210-MGAT5	chr2	135075098	135076309	+	MGAT5	LN3	0	0	2	0	0	0	Intronic	1211
chr2_135170586_135119846_50740-MGAT5	chr2	135119845	135170586	+	MGAT5	LT2	0	0	0	0	8	0	Exonic	431
chr2_135170586_135160559_10027-MGAT5	chr2	135160558	135170586	+	MGAT5	LN3	0	0	2	0	0	0	Exonic	297
chr2_135186009_135160558_25451-MGAT5	chr2	135160557	135186009	+	MGAT5	LT1	0	0	0	2	0	0	Intronic	25452
chr2_135207431_135199329_8102-MGAT5	chr2	135199328	135207431	+	MGAT5	LT3	0	0	0	0	0	4	Exonic	1370
chr2_135696631_135694410_2221-CCNT2	chr2	135694409	135696631	+	CCNT2	LT3	0	0	0	0	0	6	Intronic	2222
chr2_135705468_135696571_8897-CCNT2	chr2	135696570	135705468	+	CCNT2	LN1	4	0	0	0	0	0	Intronic	8898
chr2_135883819_135872786_11033-RAB3GAP1	chr2	135872785	135883819	+	RAB3GAP1	LT3	0	0	0	0	0	2	Exonic	417
chr2_136094828_136072929_21899-ZRANB3	chr2	136072928	136094828	-	ZRANB3	LT2	0	0	0	0	4	0	Intronic	21900
chr2_136363729_136323307_40422-R3HDM1	chr2	136323306	136363729	+	R3HDM1	LN3	0	0	2	0	0	0	Intronic	40423
chr2_136437894_136432904_4990-R3HDM1	chr2	136432903	136437894	+	R3HDM1	LN2	0	2	0	0	0	0	Exonic	305
chr2_136467801_136402949_64852-R3HDM1	chr2	136402948	136467801	+	R3HDM1	LN1	2	0	0	0	0	0	Exonic	1157
chr2_136519480_136505836_13644-UBXN4	chr2	136505835	136519480	+	UBXN4	LN2	0	2	0	0	0	0	Intronic	13645
chr2_136528305_136527339_966-UBXN4	chr2	136527338	136528305	+	UBXN4	LN2	0	2	0	0	0	0	Exonic	220
chr2_136530116_136511108_19008-UBXN4	chr2	136511107	136530116	+	UBXN4	LN1	6	0	0	0	0	0	Intronic	19009
chr2_139312664_139312009_655-SPOPL	chr2	139312008	139312664	+	SPOPL	LN2	0	4	0	0	0	0	Intronic	656
chr2_144465075_144460988_4087-ARHGAP15	chr2	144460987	144465075	+	ARHGAP15	LT2	0	0	0	0	2	0	Intronic	4088
chr2_145775178_145773935_1243-TEX41	chr2	145773934	145775178	+	TEX41	LT3	0	0	0	0	0	2	Intronic	1244
chr2_148990964_148936269_54695-MBD5	chr2	148936268	148990964	+	MBD5	LT1	0	0	0	6	0	0	Exonic	245
chr2_149099905_148798775_301130-MBD5	chr2	148798774	149099905	+	MBD5	LN1	2	0	0	0	0	0	Intronic	301131
chr2_149511702_149501191_10511-EPC2	chr2	149501190	149511702	+	EPC2	LT1	0	0	0	4	0	0	Exonic	353
chr2_149977582_149975616_1966-LYPD6B	chr2	149975615	149977582	+	LYPD6B	LN1	2	0	0	0	0	0	Intronic	1967
chr2_150436162_150435945_217-MMADHC	chr2	150435944	150436162	-	MMADHC	LN2	0	4	0	0	0	0	Exonic	218
chr2_150704524_150683551_20973-XR_241327	chr2	150683550	150704524	+	XR_241327	LN1	2	0	0	0	0	0	Intronic	20974
chr2_152300223_152295200_5023-RIF1	chr2	152295199	152300223	+	RIF1	LT3	0	0	0	0	0	2	Exonic	501
chr2_152311673_152285298_26375-RIF1	chr2	152285297	152311673	+	RIF1	LN3	0	0	4	0	0	0	Exonic	1823
chr2_153004814_153003676_1138-STAM2	chr2	153003675	153004814	-	STAM2	LN1_LN2_LT2	4	2	0	0	2	0	Exonic	322
chr2_153006743_153003676_3067-STAM2	chr2	153003675	153006743	-	STAM2	LN1	2	0	0	0	0	0	Exonic	407
chr2_153417549_153405535_12014-FMNL2	chr2	153405534	153417549	+	FMNL2	LT1	0	0	0	6	0	0	Exonic	314
chr2_153437562_153431649_5913-FMNL2	chr2	153431648	153437562	+	FMNL2	LN1	4	0	0	0	0	0	Intronic	5914
chr2_153608947_153608816_131-ARL6IP6	chr2	153608815	153608947	+	ARL6IP6	LT3	0	0	0	0	0	2	Intronic	132
chr2_15519779_15514732_5047-NBAS	chr2	15514731	15519779	-	NBAS	LT2	0	0	0	0	68	0	Exonic	167
chr2_15557836_15415608_142228-NBAS	chr2	15415607	15557836	-	NBAS	LT2	0	0	0	0	4	0	Exonic	3147
chr2_157399455_157397655_1800-GPD2	chr2	157397654	157399455	+	GPD2	LT1	0	0	0	4	0	0	Intronic	1801
chr2_15742754_15735268_7486-DDX1	chr2	15735267	15742754	+	DDX1	LN2	0	2	0	0	0	0	Intronic	7487
chr2_159433894_159389691_44203-PKP4	chr2	159389690	159433894	+	PKP4	LN2	0	2	0	0	0	0	Intronic	44204
chr2_159857700_159851413_6287-TANC1	chr2	159851412	159857700	+	TANC1	LT3	0	0	0	0	0	2	Intronic	6288
chr2_159857701_159847819_9882-TANC1	chr2	159847818	159857701	+	TANC1	LN2	0	2	0	0	0	0	Intronic	9883
chr2_159857701_159850807_6894-TANC1	chr2	159850806	159857701	+	TANC1	LN2	0	2	0	0	0	0	Intronic	6895
chr2_159867952_159851414_16538-TANC1	chr2	159851413	159867952	+	TANC1	LT3	0	0	0	0	0	2	Intronic	16539
chr2_159922482_159857591_64891-TANC1	chr2	159857590	159922482	+	TANC1	LN1	5	0	0	0	0	0	Intronic	64892
chr2_159992809_159851414_141395-TANC1	chr2	159851413	159992809	+	TANC1	LN2	0	4	0	0	0	0	Intronic	141396
chr2_160252345_160193973_58372-BAZ2B	chr2	160193972	160252345	-	BAZ2B	LT2_LT3	0	0	0	0	8	4	Exonic	2756
chr2_160310312_160284822_25490-BAZ2B	chr2	160284821	160310312	-	BAZ2B	LN1	10	0	0	0	0	0	Exonic	2219
chr2_160310312_160295520_14792-BAZ2B	chr2	160295519	160310312	-	BAZ2B	LN2	0	4	0	0	0	0	Exonic	755
chr2_160310312_160304753_5559-BAZ2B	chr2	160304752	160310312	-	BAZ2B	LN2	0	2	0	0	0	0	Exonic	357
chr2_160599764_160585520_14244-MARCH7	chr2	160585519	160599764	+	MARCH7	LT3	0	0	0	0	0	6	Exonic	360
chr2_160812339_160788687_23652-PLA2R1	chr2	160788686	160812339	-	PLA2R1	LT1	0	0	0	4	0	0	Exonic	1873
chr2_160840584_160824050_16534-PLA2R1	chr2	160824049	160840584	-	PLA2R1	LN3	0	0	4	0	0	0	Exonic	867
chr2_160885474_160862163_23311-PLA2R1	chr2	160862162	160885474	-	PLA2R1	LN3	0	0	2	0	0	0	Exonic	993
chr2_161189073_161187896_1177-RBMS1	chr2	161187895	161189073	-	RBMS1	LT3	0	0	0	0	0	24	Intronic	1178
chr2_162930093_162929922_171-DPP4	chr2	162929921	162930093	+	DPP4	LN2	0	8	0	0	0	0	Intronic	172
chr2_162930093_162929925_168-DPP4	chr2	162929924	162930093	+	DPP4	LT1	0	0	0	2	0	0	Intronic	169
chr2_1637557_1637445_112-PXDN	chr2	1637444	1637557	+	PXDN	LT3	0	0	0	0	0	6	Exonic	113
chr2_167328955_167304122_24833-SCN7A	chr2	167304121	167328955	-	SCN7A	LN1_LN3_LT3	16	0	12	0	0	8	Exonic	944
chr2_167334220_167328827_5393-SCN7A	chr2	167328826	167334220	-	SCN7A	LN2_LT1	0	14	0	2	0	0	Exonic	586
chr2_1687923_1677415_10508-PXDN	chr2	1677414	1687923	-	PXDN	LT3	0	0	0	0	0	2	Exonic	602
chr2_169574487_169547543_26944-CERS6	chr2	169547542	169574487	+	CERS6	LN3	0	0	2	0	0	0	Intronic	26945
chr2_169690834_169684667_6167-NOSTRIN	chr2	169684666	169690834	+	NOSTRIN	LN2	0	4	0	0	0	0	Intronic	6168
chr2_169690835_169684668_6167-NOSTRIN	chr2	169684667	169690835	+	NOSTRIN	LN1_LT3	2	0	0	0	0	4	Exonic	307
chr2_169713288_169684668_28620-NOSTRIN	chr2	169684667	169713288	+	NOSTRIN	LN3	0	0	4	0	0	0	Exonic	1027
chr2_169716147_169684668_31479-NOSTRIN	chr2	169684667	169716147	+	NOSTRIN	LN3	0	0	4	0	0	0	Exonic	1153
chr2_169718559_169717305_1254-NOSTRIN	chr2	169717304	169718559	+	NOSTRIN	LN3	0	0	8	0	0	0	Exonic	205
chr2_170489756_170488108_1648-PPIG	chr2	170488107	170489756	+	PPIG	LT1	0	0	0	2	0	0	Exonic	305
chr2_170782257_170762541_19716-UBR3	chr2	170762540	170782257	+	UBR3	LN1	2	0	0	0	0	0	Exonic	506
chr2_170917953_170870415_47538-UBR3	chr2	170870414	170917953	+	UBR3	LT3	0	0	0	0	0	2	Intronic	47539
chr2_172314986_172309633_5353-DCAF17	chr2	172309632	172314986	+	DCAF17	LN1	6	0	0	0	0	0	Intronic	5354
chr2_172333460_172330376_3084-DCAF17	chr2	172330375	172333460	+	DCAF17	LN2	0	2	0	0	0	0	Exonic	201
chr2_173901805_173900853_952-RAPGEF4	chr2	173900852	173901805	+	RAPGEF4	LN1	2	0	0	0	0	0	Intronic	953
chr2_175269043_175263003_6040-SCRN3	chr2	175263002	175269043	+	SCRN3	LT3	0	0	0	0	0	10	Exonic	763
chr2_175311475_175304626_6849-GPR155	chr2	175304625	175311475	-	GPR155	LN2	0	2	0	0	0	0	Exonic	436
chr2_175326220_175304626_21594-GPR155	chr2	175304625	175326220	-	GPR155	LN2	0	4	0	0	0	0	Exonic	843
chr2_175346715_175337693_9022-GPR155	chr2	175337692	175346715	-	GPR155	LT3	0	0	0	0	0	2	Exonic	891
chr2_175945493_175779786_165707-CHN1	chr2	175779785	175945493	-	CHN1	LN3	0	0	4	0	0	0	UnKnown	165708
chr2_178250127_178187813_62314-LOC100130691	chr2	178187812	178250127	-	LOC100130691	LN2	0	4	0	0	0	0	Intronic	62315
chr2_179407087_179400458_6629-TTN	chr2	179400457	179407087	+	TTN	LN1_LN2_LN3_LT2_LT3	5	8	10	0	2	8	Exonic	3489
chr2_179407088_179400459_6629-TTN-AS1	chr2	179400458	179407088	+	TTN-AS1	LN1_LN3_LT3	4	0	6	0	0	6	Exonic	1824
chr2_179448375_179436027_12348-TTN-AS1	chr2	179436026	179448375	+	TTN-AS1	LN1	2	0	0	0	0	0	Intronic	12349
chr2_179465394_179455866_9528-TTN-AS1	chr2	179455865	179465394	+	TTN-AS1	LN1_LN3	8	0	4	0	0	0	Exonic	729
chr2_180409692_180383253_26439-ZNF385B	chr2	180383252	180409692	-	ZNF385B	LN1	4	0	0	0	0	0	Intronic	26440
chr2_18099138_18082274_16864-KCNS3	chr2	18082273	18099138	+	KCNS3	LN1	2	0	0	0	0	0	Intronic	16865
chr2_182227645_182218935_8710-LOC101927156	chr2	182218934	182227645	+	LOC101927156	LN2	0	4	0	0	0	0	Intronic	8711
chr2_186817629_186664807_152822-FSIP2	chr2	186664806	186817629	-	FSIP2	LN1	2	0	0	0	0	0	UnKnown	152823
chr2_187283812_187229453_54359-MED28P3	chr2	187229452	187283812	-	MED28P3	LN1	4	0	0	0	0	0	UnKnown	54360
chr2_187514611_187498055_16556-ITGAV	chr2	187498054	187514611	+	ITGAV	LN2	0	2	0	0	0	0	Intronic	16557
chr2_187514611_187503003_11608-ITGAV	chr2	187503002	187514611	+	ITGAV	LN1	8	0	0	0	0	0	Intronic	11609
chr2_187618775_187604954_13821-FAM171B	chr2	187604953	187618775	+	FAM171B	LN1_LN2	2	8	0	0	0	0	Intronic	13822
chr2_188394212_188348851_45361-TFPI	chr2	188348850	188394212	-	TFPI	LN1	4	0	0	0	0	0	Intronic	45362
chr2_189872315_189871125_1190-COL3A1	chr2	189871124	189872315	+	COL3A1	LN1	2	0	0	0	0	0	Exonic	198
chr2_190609513_190593385_16128-ANKAR	chr2	190593384	190609513	+	ANKAR	LN2	0	6	0	0	0	0	Intronic	16129
chr2_190620046_190584298_35748-ANKAR	chr2	190584297	190620046	+	ANKAR	LT3	0	0	0	0	0	4	Intronic	35749
chr2_191155211_191109613_45598-HIBCH	chr2	191109612	191155211	-	HIBCH	LN1	5	0	0	0	0	0	Exonic	587
chr2_191390104_191375087_15017-TMEM194B	chr2	191375086	191390104	-	TMEM194B	LN2	0	4	0	0	0	0	Exonic	1033
chr2_19170089_19169925_164-XR_244591	chr2	19169924	19170089	-	XR_244591	LT1	0	0	0	2	0	0	Intronic	165
chr2_192265194_192251950_13244-MYO1B	chr2	192251949	192265194	+	MYO1B	LT3	0	0	0	0	0	12	Exonic	828
chr2_196642709_196605490_37219-DNAH7	chr2	196605489	196642709	-	DNAH7	LT1	0	0	0	2	0	0	Exonic	990
chr2_201284218_201281101_3117-SPATS2L	chr2	201281100	201284218	+	SPATS2L	LN3	0	0	2	0	0	0	Intronic	3118
chr2_201342659_201337555_5104-SPATS2L	chr2	201337554	201342659	+	SPATS2L	LN2	0	4	0	0	0	0	Exonic	522
chr2_201910316_201887554_22762-FAM126B	chr2	201887553	201910316	-	FAM126B	LT2	0	0	0	0	2	0	Exonic	281
chr2_202014557_202010100_4457-CFLAR	chr2	202010099	202014557	+	CFLAR	LN2	0	28	0	0	0	0	Intronic	4458
chr2_202028807_202025155_3652-CFLAR	chr2	202025154	202028807	+	CFLAR	LT2	0	0	0	0	4	0	Exonic	761
chr2_203158059_203157956_103-NOP58	chr2	203157955	203158059	-	NOP58	LT1	0	0	0	2	0	0	Intronic	104
chr2_203417611_203395517_22094-BMPR2	chr2	203395516	203417611	+	BMPR2	LT3	0	0	0	0	0	4	Exonic	619
chr2_203591086_203589640_1446-FAM117B	chr2	203589639	203591086	+	FAM117B	LT3	0	0	0	0	0	6	Exonic	207
chr2_203820480_203817281_3199-CARF	chr2	203817280	203820480	+	CARF	LN1_LN2_LN3_LT2	16	4	14	0	2	0	Intronic	3200
chr2_203847164_203836228_10936-CARF	chr2	203836227	203847164	+	CARF	LT3	0	0	0	0	0	2	Exonic	962
chr2_204267457_204244933_22524-ABI2	chr2	204244932	204267457	+	ABI2	LN1	2	0	0	0	0	0	Exonic	704
chr2_204291991_204231599_60392-ABI2	chr2	204231598	204291991	+	ABI2	LN2	0	2	0	0	0	0	Intronic	60393
chr2_206050587_206036937_13650-PARD3B	chr2	206036936	206050587	+	PARD3B	LN3	0	0	2	0	0	0	Exonic	402
chr2_206110545_206041168_69377-PARD3B	chr2	206041167	206110545	+	PARD3B	LN3	0	0	4	0	0	0	Intronic	69378
chr2_206110546_205829875_280671-PARD3B	chr2	205829874	206110546	+	PARD3B	LN1	2	0	0	0	0	0	Exonic	1963
chr2_206305396_206305096_300-PARD3B	chr2	206305095	206305396	+	PARD3B	LN2	0	18	0	0	0	0	Exonic	301
chr2_209163502_209150449_13053-PIKFYVE	chr2	209150448	209163502	+	PIKFYVE	LN1	2	0	0	0	0	0	Intronic	13054
chr2_209169042_209141436_27606-PIKFYVE	chr2	209141435	209169042	+	PIKFYVE	LT3	0	0	0	0	0	2	Exonic	1146
chr2_209207372_209176959_30413-PIKFYVE	chr2	209176958	209207372	+	PIKFYVE	LT2	0	0	0	0	2	0	Intronic	30414
chr2_209212747_209209837_2910-PIKFYVE	chr2	209209836	209212747	+	PIKFYVE	LN2	0	4	0	0	0	0	Exonic	345
chr2_210969025_210905144_63881-KANSL1L	chr2	210905143	210969025	-	KANSL1L	LT3	0	0	0	0	0	6	Exonic	799
chr2_211020128_210993755_26373-KANSL1L	chr2	210993754	211020128	-	KANSL1L	LN1	2	0	0	0	0	0	Intronic	26374
chr2_211070520_211057528_12992-ACADL	chr2	211057527	211070520	-	ACADL	LN1	6	0	0	0	0	0	Exonic	596
chr2_214182080_214161986_20094-SPAG16	chr2	214161985	214182080	+	SPAG16	LN1	2	0	0	0	0	0	Exonic	353
chr2_214215368_214174782_40586-SPAG16	chr2	214174781	214215368	+	SPAG16	LT2	0	0	0	0	8	0	Intronic	40587
chr2_214228868_214174782_54086-SPAG16	chr2	214174781	214228868	+	SPAG16	LN1	10	0	0	0	0	0	Intronic	54087
chr2_214239842_214174782_65060-SPAG16	chr2	214174781	214239842	+	SPAG16	LN2_LT2	0	4	0	0	8	0	Intronic	65061
chr2_216295575_216292903_2672-FN1	chr2	216292902	216295575	-	FN1	LN1	2	0	0	0	0	0	Exonic	297
chr2_216923699_216913986_9713-PECR	chr2	216913985	216923699	-	PECR	LN1	4	0	0	0	0	0	Exonic	290
chr2_217026770_217005908_20862-XRCC5	chr2	217005907	217026770	+	XRCC5	LN2	0	2	0	0	0	0	Intronic	20863
chr2_217525387_217525282_105-IGFBP2	chr2	217525281	217525387	+	IGFBP2	LN1	30	0	0	0	0	0	Exonic	106
chr2_218678522_218674550_3972-TNS1	chr2	218674549	218678522	-	TNS1	LN1	8	0	0	0	0	0	Exonic	523
chr2_219118729_219110143_8586-ARPC2	chr2	219110142	219118729	+	ARPC2	LT2	0	0	0	0	2	0	Exonic	445
chr2_219252678_219249870_2808-SLC11A1	chr2	219249869	219252678	+	SLC11A1	LN1	10	0	0	0	0	0	Exonic	522
chr2_219257853_219255921_1932-SLC11A1	chr2	219255920	219257853	+	SLC11A1	LN2	0	2	0	0	0	0	Exonic	360
chr2_219411814_219410944_870-USP37	chr2	219410943	219411814	-	USP37	LN2	0	2	0	0	0	0	Exonic	251
chr2_219545425_219544616_809-STK36	chr2	219544615	219545425	+	STK36	LN3	0	0	2	0	0	0	Exonic	288
chr2_220073070_220072609_461-ZFAND2B	chr2	220072608	220073070	+	ZFAND2B	LN1	2	0	0	0	0	0	Exonic	245
chr2_220405847_220405305_542-CHPF	chr2	220405304	220405847	-	CHPF	LN2	0	2	0	0	0	0	Exonic	240
chr2_222320378_222308213_12165-EPHA4	chr2	222308212	222320378	-	EPHA4	LN1	2	0	0	0	0	0	Exonic	285
chr2_223339445_223307019_32426-SGPP2	chr2	223307018	223339445	+	SGPP2	LT2	0	0	0	0	2	0	Intronic	32427
chr2_224824719_224822248_2471-MRPL44	chr2	224822247	224824719	+	MRPL44	LN1	6	0	0	0	0	0	Exonic	590
chr2_225343062_225342917_145-CUL3	chr2	225342916	225343062	-	CUL3	LN2	0	2	0	0	0	0	Exonic	146
chr2_225740938_225727381_13557-DOCK10	chr2	225727380	225740938	-	DOCK10	LN1	2	0	0	0	0	0	Exonic	938
chr2_227779066_227771508_7558-RHBDD1	chr2	227771507	227779066	+	RHBDD1	LN2_LT1	0	6	0	4	0	0	Intronic	7559
chr2_227779067_227712597_66470-RHBDD1	chr2	227712596	227779067	+	RHBDD1	LT3	0	0	0	0	0	2	Intronic	66471
chr2_227788879_227702789_86090-RHBDD1	chr2	227702788	227788879	+	RHBDD1	LN2	0	4	0	0	0	0	Intronic	86091
chr2_227946903_227942610_4293-COL4A4	chr2	227942609	227946903	-	COL4A4	LN2	0	2	0	0	0	0	Exonic	364
chr2_228174009_228170176_3833-LOC654841	chr2	228170175	228174009	-	LOC654841	LN1	2	0	0	0	0	0	Intronic	3834
chr2_230723547_230693909_29638-TRIP12	chr2	230693908	230723547	-	TRIP12	LN3	0	0	2	0	0	0	Exonic	483
chr2_231152680_231120166_32514-SP140	chr2	231120165	231152680	+	SP140	LN2	0	4	0	0	0	0	Intronic	32515
chr2_231223847_231222520_1327-SP140L	chr2	231222519	231223847	+	SP140L	LN2	0	2	0	0	0	0	Exonic	332
chr2_232196609_232135695_60914-ARMC9	chr2	232135694	232196609	+	ARMC9	LN2	0	2	0	0	0	0	Exonic	759
chr2_232379475_232379323_152-LINC00471	chr2	232379322	232379475	+	LINC00471	LT3	0	0	0	0	0	10	UnKnown	153
chr2_233128150_232879545_248605-DIS3L2	chr2	232879544	233128150	+	DIS3L2	LT2	0	0	0	0	6	0	Exonic	1752
chr2_233589401_233587264_2137-GIGYF2	chr2	233587263	233589401	+	GIGYF2	LT1	0	0	0	2	0	0	Intronic	2138
chr2_233684694_233675953_8741-GIGYF2	chr2	233675952	233684694	+	GIGYF2	LN2	0	2	0	0	0	0	Intronic	8742
chr2_233684695_233651860_32835-GIGYF2	chr2	233651859	233684695	+	GIGYF2	LN2	0	4	0	0	0	0	Exonic	1997
chr2_233697803_233684537_13266-GIGYF2	chr2	233684536	233697803	+	GIGYF2	LN3	0	0	2	0	0	0	Exonic	396
chr2_233704680_233697566_7114-GIGYF2	chr2	233697565	233704680	+	GIGYF2	LN2	0	2	0	0	0	0	Intronic	7115
chr2_234104140_234098495_5645-INPP5D	chr2	234098494	234104140	+	INPP5D	LN3	0	0	2	0	0	0	Intronic	5646
chr2_234173788_234164747_9041-ATG16L1	chr2	234164746	234173788	+	ATG16L1	LN3	0	0	2	0	0	0	Intronic	9042
chr2_234299128_234296902_2226-DGKD	chr2	234296901	234299128	+	DGKD	LN1_LT2	6	0	0	0	2	0	Exonic	192
chr2_236469172_236465802_3370-AGAP1	chr2	236465801	236469172	+	AGAP1	LN2	0	4	0	0	0	0	Intronic	3371
chr2_236715974_236617822_98152-AGAP1	chr2	236617821	236715974	+	AGAP1	LN2	0	4	0	0	0	0	Intronic	98153
chr2_236877267_236817382_59885-AGAP1	chr2	236817381	236877267	+	AGAP1	LT3	0	0	0	0	0	12	Exonic	331
chr2_236878330_236877105_1225-AGAP1	chr2	236877104	236878330	+	AGAP1	LN2	0	8	0	0	0	0	Intronic	1226
chr2_236878331_236877106_1225-AGAP1	chr2	236877105	236878331	+	AGAP1	LT3	0	0	0	0	0	2	Intronic	1226
chr2_237276944_237253200_23744-IQCA1	chr2	237253199	237276944	-	IQCA1	LN1	4	0	0	0	0	0	Exonic	395
chr2_237374353_237374148_205-IQCA1	chr2	237374147	237374353	-	IQCA1	LN1	4	0	0	0	0	0	Exonic	206
chr2_239342336_239341954_382-ASB1	chr2	239341953	239342336	+	ASB1	LN2	0	12	0	0	0	0	Intronic	383
chr2_240954275_240929491_24784-NDUFA10	chr2	240929490	240954275	-	NDUFA10	LN1	6	0	0	0	0	0	Exonic	450
chr2_24108699_24086251_22448-ATAD2B	chr2	24086250	24108699	-	ATAD2B	LT1	0	0	0	6	0	0	Exonic	907
chr2_241976770_241969701_7069-SNED1	chr2	241969700	241976770	+	SNED1	LN1	2	0	0	0	0	0	Exonic	832
chr2_242176184_242173235_2949-HDLBP	chr2	242173234	242176184	-	HDLBP	LN1	14	0	0	0	0	0	Exonic	539
chr2_242179160_242179013_147-HDLBP	chr2	242179012	242179160	-	HDLBP	LT3	0	0	0	0	0	6	Intronic	148
chr2_242275513_242259618_15895-SEPT2	chr2	242259617	242275513	+	SEPT2	LN2	0	2	0	0	0	0	Exonic	443
chr2_242357523_242343242_14281-FARP2	chr2	242343241	242357523	+	FARP2	LN2_LT1	0	4	0	2	0	0	Intronic	14282
chr2_242373736_242343243_30493-FARP2	chr2	242343242	242373736	+	FARP2	LN1_LN2	2	2	0	0	0	0	Exonic	848
chr2_242373795_242346951_26844-FARP2	chr2	242346950	242373795	+	FARP2	LN1	2	0	0	0	0	0	Intronic	26845
chr2_242375952_242343242_32710-FARP2	chr2	242343241	242375952	+	FARP2	LN2	0	6	0	0	0	0	Intronic	32711
chr2_242375952_242346951_29001-FARP2	chr2	242346950	242375952	+	FARP2	LN2	0	6	0	0	0	0	Intronic	29002
chr2_242403394_242401937_1457-FARP2	chr2	242401936	242403394	+	FARP2	LN2	0	2	0	0	0	0	Intronic	1458
chr2_242415401_242396161_19240-FARP2	chr2	242396160	242415401	+	FARP2	LN2	0	2	0	0	0	0	Intronic	19241
chr2_242651485_242644067_7418-ING5	chr2	242644066	242651485	+	ING5	LN3	0	0	2	0	0	0	Intronic	7419
chr2_242662685_242644067_18618-ING5	chr2	242644066	242662685	+	ING5	LN2	0	2	0	0	0	0	Intronic	18619
chr2_242662685_242651392_11293-ING5	chr2	242651391	242662685	+	ING5	LN2_LN3	0	4	4	0	0	0	Intronic	11294
chr2_24535244_24498582_36662-ITSN2	chr2	24498581	24535244	-	ITSN2	LT3	0	0	0	0	0	2	Exonic	1968
chr2_24778923_24777257_1666-NCOA1	chr2	24777256	24778923	+	NCOA1	LN2	0	4	0	0	0	0	Intronic	1667
chr2_24807428_24778883_28545-NCOA1	chr2	24778882	24807428	+	NCOA1	LT2	0	0	0	0	2	0	Intronic	28546
chr2_24905996_24881529_24467-NCOA1	chr2	24881528	24905996	+	NCOA1	LN2	0	2	0	0	0	0	Intronic	24468
chr2_24905997_24787164_118833-NCOA1	chr2	24787163	24905997	+	NCOA1	LT3	0	0	0	0	0	4	Exonic	927
chr2_24905997_24866835_39162-NCOA1	chr2	24866834	24905997	+	NCOA1	LN1	6	0	0	0	0	0	Exonic	706
chr2_24920666_24881529_39137-NCOA1	chr2	24881528	24920666	+	NCOA1	LT3	0	0	0	0	0	2	Intronic	39138
chr2_24933980_24920527_13453-NCOA1	chr2	24920526	24933980	+	NCOA1	LN1	2	0	0	0	0	0	Exonic	1791
chr2_24975025_24962301_12724-NCOA1	chr2	24962300	24975025	+	NCOA1	LN2	0	2	0	0	0	0	Exonic	680
chr2_25065253_25062742_2511-ADCY3	chr2	25062741	25065253	-	ADCY3	LN2	0	4	0	0	0	0	Exonic	530
chr2_25226979_25224284_2695-DNAJC27-AS1	chr2	25224283	25226979	+	DNAJC27-AS1	LN1	8	0	0	0	0	0	Intronic	2696
chr2_25378638_25354621_24017-EFR3B	chr2	25354620	25378638	+	EFR3B	LT3	0	0	0	0	0	4	Exonic	2896
chr2_25962939_25962685_254-ASXL2	chr2	25962684	25962939	-	ASXL2	LN3	0	0	2	0	0	0	Exonic	255
chr2_26350820_26344238_6582-RAB10	chr2	26344237	26350820	+	RAB10	LN1	4	0	0	0	0	0	Intronic	6583
chr2_26596496_26587169_9327-EPT1	chr2	26587168	26596496	+	EPT1	LN1	4	0	0	0	0	0	Intronic	9328
chr2_26647322_26644156_3166-DRC1	chr2	26644155	26647322	+	DRC1	LN1	4	0	0	0	0	0	Exonic	297
chr2_27693896_27688278_5618-IFT172	chr2	27688277	27693896	-	IFT172	LN1	10	0	0	0	0	0	Exonic	347
chr2_28152775_28117400_35375-BRE	chr2	28117399	28152775	+	BRE	LT2	0	0	0	0	4	0	Exonic	229
chr2_29011674_29006772_4902-PPP1CB	chr2	29006771	29011674	+	PPP1CB	LN2_LT2	0	4	0	0	2	0	Intronic	4903
chr2_29404562_29344239_60323-CLIP4	chr2	29344238	29404562	+	CLIP4	LN3	0	0	2	0	0	0	Intronic	60324
chr2_30573012_30572803_209-LOC285043	chr2	30572802	30573012	+	LOC285043	LN1_LN2_LN3_LT3	50	36	16	0	0	10	Exonic	210
chr2_32372326_32361631_10695-SPAST	chr2	32361630	32372326	+	SPAST	LT3	0	0	0	0	0	2	Intronic	10696
chr2_32409406_32399131_10275-SLC30A6	chr2	32399130	32409406	+	SLC30A6	LT1	0	0	0	3	0	0	Intronic	10276
chr2_32432001_32418957_13044-SLC30A6	chr2	32418956	32432001	+	SLC30A6	LN1	6	0	0	0	0	0	Intronic	13045
chr2_32432001_32418958_13043-SLC30A6	chr2	32418957	32432001	+	SLC30A6	LN1	4	0	0	0	0	0	Exonic	440
chr2_32434629_32422412_12217-SLC30A6	chr2	32422411	32434629	+	SLC30A6	LT1_LT3	0	0	0	8	0	2	Exonic	389
chr2_33413918_33411923_1995-LTBP1	chr2	33411922	33413918	+	LTBP1	LN1	2	0	0	0	0	0	Exonic	500
chr2_33447217_33442618_4599-LTBP1	chr2	33442617	33447217	+	LTBP1	LN1_LN2_LN3	26	8	4	0	0	0	Intronic	4600
chr2_33540336_33498723_41613-LTBP1	chr2	33498722	33540336	+	LTBP1	LT3	0	0	0	0	0	2	Exonic	1113
chr2_33568030_33482512_85518-LTBP1	chr2	33482511	33568030	+	LTBP1	LT2	0	0	0	0	6	0	Exonic	1528
chr2_33568030_33518229_49801-LTBP1	chr2	33518228	33568030	+	LTBP1	LN3	0	0	6	0	0	0	Exonic	742
chr2_33780634_33748946_31688-RASGRP3	chr2	33748945	33780634	+	RASGRP3	LT3	0	0	0	0	0	4	Exonic	1063
chr2_36623930_36596251_27679-LOC101929500	chr2	36596250	36623930	+	LOC101929500	LN3	0	0	6	0	0	0	UnKnown	27680
chr2_38231359_38177422_53937-RMDN2	chr2	38177421	38231359	+	RMDN2	LN1	2	0	0	0	0	0	Intronic	53938
chr2_40392124_40366541_25583-SLC8A1-AS1	chr2	40366540	40392124	-	SLC8A1-AS1	LN2	0	2	0	0	0	0	Intronic	25584
chr2_40404995_40387905_17090-SLC8A1-AS1	chr2	40387904	40404995	-	SLC8A1-AS1	LN2	0	2	0	0	0	0	Intronic	17091
chr2_40512096_40505759_6337-SLC8A1	chr2	40505758	40512096	-	SLC8A1	LT2	0	0	0	0	2	0	Intronic	6338
chr2_42491870_42483640_8230-EML4	chr2	42483639	42491870	+	EML4	LT2	0	0	0	0	10	0	Intronic	8231
chr2_42531690_42522264_9426-EML4	chr2	42522263	42531690	+	EML4	LT2	0	0	0	0	4	0	Intronic	9427
chr2_42922979_42909541_13438-MTA3	chr2	42909540	42922979	+	MTA3	LN1	4	0	0	0	0	0	Exonic	264
chr2_43965659_43953421_12238-PLEKHH2	chr2	43953420	43965659	+	PLEKHH2	LN1	2	0	0	0	0	0	Exonic	572
chr2_43968181_43939363_28818-PLEKHH2	chr2	43939362	43968181	+	PLEKHH2	LN2	0	4	0	0	0	0	Intronic	28819
chr2_43973101_43969879_3222-PLEKHH2	chr2	43969878	43973101	+	PLEKHH2	LN1	2	0	0	0	0	0	Intronic	3223
chr2_43986168_43939364_46804-PLEKHH2	chr2	43939363	43986168	+	PLEKHH2	LN1	8	0	0	0	0	0	Exonic	1770
chr2_43992865_43939364_53501-PLEKHH2	chr2	43939363	43992865	+	PLEKHH2	LN1_LT3	8	0	0	0	0	12	Exonic	2309
chr2_43992865_43973005_19860-PLEKHH2	chr2	43973004	43992865	+	PLEKHH2	LN1_LN2_LN3	10	4	4	0	0	0	Exonic	1055
chr2_44032384_44021595_10789-DYNC2LI1	chr2	44021594	44032384	+	DYNC2LI1	LN1	2	0	0	0	0	0	Intronic	10790
chr2_45715470_45688414_27056-SRBD1	chr2	45688413	45715470	-	SRBD1	LN2	0	2	0	0	0	0	Intronic	27057
chr2_46237656_46087244_150412-PRKCE	chr2	46087243	46237656	+	PRKCE	LT2	0	0	0	0	4	0	Intronic	150413
chr2_47238574_47205931_32643-TTC7A	chr2	47205930	47238574	+	TTC7A	LN2	0	4	0	0	0	0	Exonic	744
chr2_48713896_48707062_6834-PPP1R21	chr2	48707061	48713896	+	PPP1R21	LT3	0	0	0	0	0	6	Intronic	6835
chr2_48898818_48847989_50829-STON1-GTF2A1L	chr2	48847988	48898818	+	STON1-GTF2A1L	LN1	2	0	0	0	0	0	Intronic	50830
chr2_48898818_48869540_29278-STON1-GTF2A1L	chr2	48869539	48898818	+	STON1-GTF2A1L	LN1_LN2	2	2	0	0	0	0	Intronic	29279
chr2_48898819_48847990_50829-STON1-GTF2A1L	chr2	48847989	48898819	+	STON1-GTF2A1L	LT2	0	0	0	0	2	0	Exonic	1167
[truncated: 1,591 more rows]
